# Supplementary material for: Disease-relevant β2-microglobulin variants share a common amyloid fold
Source: Nat Commun. 2023 Mar 2;14:1190. doi: 10.1038/s41467-023-36791-8 (PMC9981686; doi:10.1038/s41467-023-36791-8)
Supplement: Supplementary file 3 — Source data [file 41467_2023_36791_MOESM3_ESM.xlsx]

## Sheet: Fig1 - ThT raw data
Time (h)	WT_1	WT_2	WT_3	WT_4	WT_5	V27M_1	V27M_2	V27M_3	V27M_4	V27M_5	D76N_1	D76N_2	D76N_3	D76N_4	D76N_5	DN6_1	DN6_2	DN6_3	DN6_4	DN6_5
0	0.00337778	0.00342222	0.00346667	0.00315556	0.00282222	0.00173149	0.00208761	0.00174953	0.00174407	0.00178337	0.000736895	0.00070522	0.000732527	0.000747206	0.00105844	0.00221135	0.00275253	0.00113802	0.0018296	0.00171265
0.1	0.0022	0.00248889	0.00226667	0.00202222	0.00164444	0.00140002	0.00166818	0.00136587	0.00123538	0.00146237	0.000693411	0.000667757	0.00069798	0.000700226	0.000987473	0.00202089	0.00250549	0.00106681	0.00173937	0.00161981
0.2	0.00148889	0.00142222	0.00168889	0.00155556	0.00148889	0.00114221	0.00104902	0.00113567	0.000959235	0.00108787	0.000591234	0.000575947	0.00061936	0.000575709	0.000800725	0.00156834	0.00192535	0.000898558	0.00150813	0.00139541
0.3	0.000688889	0.001	0.000866667	0.000933333	0.00111111	0.000921233	0.0012088	0.000936167	0.000813895	0.0011057	0.000483159	0.000473175	0.000545695	0.000414671	0.000565859	0.00109208	0.00132709	0.000720603	0.00122492	0.00114621
0.4	0.000822222	0.00106667	0.000577778	0.000844444	0.000822222	0.000737083	0.0009891	0.000890128	0.000523214	0.000873872	0.000398812	0.000391567	0.000505232	0.000265334	0.000373802	0.000751196	0.000906556	0.000585606	0.000974793	0.000940143
0.5	0.000511111	0.000888889	0.00104444	0.000777778	0.00102222	0.000608179	0.000509749	0.00070597	0.000886565	0.000659874	0.000338629	0.00033632	0.000487409	0.0001653	0.000298616	0.000565021	0.000669653	0.000498397	0.000807152	0.000786884
0.6	0.000755556	0.0008	0.000577778	0.000688889	0.000711111	0.000700254	0.000789371	0.000644585	0.000741224	0.000677707	0.000293622	0.000297043	0.000456695	0.000125703	0.000327836	0.000480395	0.000532728	0.000446382	0.000728017	0.000677563
0.7	0.000311111	0.000733333	0.000488889	0.000688889	0.000666667	0.000792328	0.00110894	0.00049112	0.000450544	0.00069554	0.000258909	0.000268261	0.000385681	0.000128047	0.000362267	0.000437047	0.000418903	0.000414696	0.000705479	0.000606066
0.8	0.0004	0.0006	0.000555556	0.000222222	0.000311111	0.000368785	0.000369938	0.000368348	0.000566816	0.000624207	0.000234201	0.000254935	0.000284995	0.00014368	0.000328175	0.000390623	0.000298475	0.000387452	0.000690882	0.000559479
0.9	0.000866667	0.000777778	0.000533333	0.000711111	0.000488889	0.000737083	0.000489776	0.000429734	0.000450544	0.000463709	0.000214767	0.000257169	0.00019727	0.000156982	0.0002536	0.000324781	0.00019079	0.000356513	0.000651207	0.000517691
1	0.000577778	0.000422222	0.000444444	0.000777778	0.000333333	0.000166221	0.000509749	0.000521813	0.00043601	0.000321043	0.000189933	0.000256128	0.000157932	0.000164443	0.000209229	0.000252444	0.000131581	0.000325373	0.000589827	0.000466744
1.1	0.0006	0.000577778	0.000288889	0.000577778	0.000933333	0.000368785	0.000369938	0.000168844	0.000217999	0.000374543	0.000157782	0.000226843	0.000167214	0.000159765	0.000218798	0.000190739	0.00012977	0.000298733	0.00053261	0.000401026
1.2	0.000288889	0.0002	0.000466667	0.000377778	0.000355556	0.00027671	0.000389911	0.000214884	0.000203465	0.00069554	0.000130836	0.000169349	0.000195938	0.000135238	0.000249875	0.000140196	0.000161439	0.000276938	0.000491889	0.000320161
1.3	0.000266667	0.000377778	6.66667e-05	0.000466667	0.000466667	0.000442445	0.000210154	0.000138152	0.000101727	0.000142711	0.000118695	0.00011636	0.000209627	9.59455e-05	0.000261869	9.93607e-05	0.000200419	0.00026144	0.000455181	0.000235187
1.4	0.000444444	0.000333333	0.000311111	0.000333333	0.000333333	0.000405615	0.000589641	0.000429734	0.000217999	0.00035671	0.000113963	0.000100518	0.000195403	5.89527e-05	0.000245047	8.05073e-05	0.000232221	0.000250873	0.000413116	0.000169344
1.5	0.000488889	0.000444444	0.000488889	0.000155556	0.000644444	0.000571349	0.000310019	0.000260923	0.000217999	0.000392376	0.000101419	0.000121226	0.00017213	3.49894e-05	0.000220272	8.82162e-05	0.000242689	0.000230962	0.000380527	0.000141847
1.6	0.0006	0.000533333	0.000377778	0.000244444	0.000622222	0.000295125	0.000170208	0.000199537	0.000363339	0.000196211	7.69532e-05	0.000150688	0.000162793	1.87235e-05	0.00020723	0.000100762	0.000227649	0.000187213	0.000375042	0.000152904
1.7	0.000133333	0.0004	0.000377778	0.000333333	0.000155556	0.00035037	0.000429857	0.00027627	0.000101727	5.35453e-05	5.39658e-05	0.000163686	0.000159896	6.56079e-07	0.000201091	9.74121e-05	0.000213073	0.000130871	0.000385094	0.000184845
1.8	0.000288889	0.0002	0.000333333	0.0006	0.000511111	0.000405615	0.000349965	0.000214884	0.000305203	-1.77876e-05	4.87029e-05	0.000153964	0.000139314	-1.9543e-05	0.000185459	8.84384e-05	0.000229195	9.50299e-05	0.000376045	0.000215951
1.9	0.000333333	0.000444444	0.000133333	0.000133333	0.000355556	0.000258295	0.000469803	0.000199537	0.000159863	0.000124878	5.9459e-05	0.000130177	0.000101528	-3.79264e-05	0.000152689	9.26261e-05	0.000258656	9.88685e-05	0.000327684	0.000237273
2	0.000311111	0.000733333	0.0002	0.000111111	0.0004	0.0003872	0.000290046	3.07263e-05	0.000232533	0.00030321	6.68564e-05	0.000106333	7.11415e-05	-5.60179e-05	0.000101119	0.000102489	0.000241386	0.000125911	0.000255783	0.000258178
2.1	0.000111111	0.000555556	0.000133333	0.000177778	0.000466667	0.00046086	0.000130262	0.000214884	0.000145329	0.000107045	5.65621e-05	9.30293e-05	5.98277e-05	-7.64531e-05	3.3557e-05	9.91898e-05	0.000142557	0.000142401	0.000194276	0.000287761
2.2	0.000511111	0.000355556	0.000133333	4.44444e-05	0.000244444	0.000239881	1.04238e-05	1.53799e-05	0.000159863	0.000160544	3.31117e-05	9.179e-05	5.63269e-05	-9.46905e-05	-3.34587e-05	8.51908e-05	-1.12632e-06	0.000129246	0.000160278	0.000311378
2.3	0.000355556	0.0002	-8.88889e-05	0.000288889	0.0002	0.000331955	-9.54915e-06	4.60728e-05	0.000188931	-3.56207e-05	9.17765e-06	9.79668e-05	5.07106e-05	-0.000102941	-8.76392e-05	7.41488e-05	-0.000112831	9.15508e-05	0.000142522	0.00030151
2.4	0.000666667	0.0002	0.000333333	0.000288889	0.000377778	0.0003872	0.000230127	-0.000138085	0.000217999	0.000231877	-9.18314e-06	0.000105104	4.56991e-05	-9.9774e-05	-0.000148625	6.39785e-05	-0.000143418	4.69255e-05	0.000124829	0.000253421
2.5	0.000622222	0.000244444	6.66667e-05	8.88889e-05	0.0002	0.000166221	0.000310019	0.000107459	5.81246e-05	-8.91203e-05	-2.3424e-05	0.000102425	4.49577e-05	-9.12527e-05	-0.000243529	4.48004e-05	-9.92046e-05	1.12426e-05	0.000109015	0.000192084
2.6	0.000355556	0.000111111	0.000222222	0.000333333	0.000355556	0.000129391	0.000230127	6.14193e-05	-1.15666e-08	-3.56207e-05	-3.64869e-05	7.88957e-05	4.74706e-05	-8.23369e-05	-0.000356088	1.87679e-05	-1.72923e-05	-1.14726e-05	0.000106944	0.000142118
2.7	8.88889e-05	8.88889e-05	0.000244444	0	-8.88889e-05	9.25611e-05	0.000150235	0.000184191	7.26586e-05	-1.77876e-05	-5.02319e-05	3.86949e-05	5.1452e-05	-7.01072e-05	-0.000426505	-8.32422e-06	6.32727e-05	-2.74163e-05	0.000117082	0.000111679
2.8	0.000755556	0.000266667	0.000222222	0.000288889	8.88889e-05	-0.000183663	-6.94682e-05	-0.000122738	-1.45456e-05	0.000231877	-6.57759e-05	3.22111e-06	5.2482e-05	-4.98302e-05	-0.000408115	-4.29885e-05	0.000110446	-3.67756e-05	0.000119558	0.000104544
2.9	0.000555556	0.000355556	6.66667e-05	0.000266667	0.000333333	0.000221466	-9.54915e-06	0.000199537	0.000101727	0.000107045	-8.36289e-05	-1.06789e-05	4.34059e-05	-2.55059e-05	-0.000320277	-9.20279e-05	0.000105675	-2.87678e-05	9.69565e-05	0.000122465
3	0.000355556	0.000266667	0.000266667	0.000466667	0.000266667	1.89013e-05	0.000110289	0.000184191	4.35905e-05	-1.77876e-05	-0.000103167	-8.94715e-06	2.38263e-05	-7.3584e-06	-0.000233326	-0.000142247	5.22304e-05	-3.0191e-07	5.49342e-05	0.000150296
3.1	0.000177778	0.000355556	0.000622222	0.000355556	0.000311111	0.000166221	9.03158e-05	1.53799e-05	0.000130795	-0.00014262	-0.000121193	-1.02698e-05	2.6539e-06	-6.62661e-07	-0.000198163	-0.000170382	-2.61262e-05	3.50072e-05	1.38082e-05	0.000161666
3.2	-0.000177778	-2.22222e-05	-0.000222222	0.000333333	0.0002	0.000295125	3.03968e-05	6.14193e-05	-5.81477e-05	0.000214044	-0.000132214	-2.0963e-05	-1.23804e-05	-2.43232e-06	-0.000214406	-0.000168433	-9.36613e-05	6.18773e-05	-1.60491e-05	0.000148043
3.3	0.000422222	0.000422222	-2.22222e-05	6.66667e-05	0	-7.31733e-05	0.000150235	0.000214884	-1.15666e-08	7.13785e-05	-0.000134095	-2.9024e-05	-2.05231e-05	-6.27663e-06	-0.000262251	-0.000146332	-0.000119191	7.27604e-05	-3.92478e-05	0.000127597
3.4	0.000266667	0	0.000244444	6.66667e-05	0.000333333	0.000166221	0.0002501	-0.000184124	0.000203465	8.92117e-05	-0.000131533	-2.33736e-05	-2.28706e-05	-7.56136e-06	-0.000321653	-0.000118248	-0.000101082	6.27255e-05	-6.10166e-05	0.000118689
3.5	0.000222222	8.88889e-05	-0.000244444	0.000133333	6.66667e-05	0.000258295	0.000310019	9.21122e-05	-1.15666e-08	0.000160544	-0.000128001	-7.50824e-06	-1.82577e-05	-4.16906e-06	-0.000363748	-9.65917e-05	-7.12453e-05	3.42021e-05	-7.78341e-05	0.000118438
3.6	0.000266667	0.000488889	8.88889e-05	6.66667e-05	0.000244444	-7.31733e-05	0.000170208	-0.000122738	-1.45456e-05	7.13785e-05	-0.000118503	8.76619e-06	-5.66633e-06	9.57129e-06	-0.000370925	-8.7071e-05	-6.00484e-05	5.83694e-06	-7.92213e-05	0.000114913
3.7	0.000311111	0.000155556	0.000244444	0.000311111	4.44444e-05	3.73163e-05	-0.000129387	3.34339e-08	-0.000145352	1.78789e-05	-9.91049e-05	2.06537e-05	1.12361e-05	4.63282e-05	-0.000375565	-8.2285e-05	-6.58125e-05	-1.33703e-06	-5.88611e-05	0.000107402
3.8	0.000622222	0.000422222	0	6.66667e-05	0.000222222	-1.79285e-05	0.000190181	-7.66988e-05	2.90565e-05	-7.12871e-05	-7.84362e-05	2.78022e-05	2.3964e-05	0.0001146	-0.000448109	-6.94312e-05	-6.621e-05	1.11707e-05	-2.69335e-05	0.000102499
3.9	0.000533333	0.000311111	2.22222e-05	0.000288889	0.000266667	-9.15882e-05	0.000150235	-3.06595e-05	-1.45456e-05	-0.000160453	-6.94922e-05	3.05287e-05	2.64625e-05	0.000203646	-0.000618497	-4.54841e-05	-4.38161e-05	2.16657e-05	-5.39951e-06	9.83475e-05
4	8.88889e-05	0.000533333	0	-4.44444e-05	0.000488889	9.25611e-05	-0.000169333	0.000122805	5.81246e-05	-0.000178286	-7.45236e-05	3.16517e-05	2.07373e-05	0.000287675	-0.000813317	-1.79475e-05	1.03798e-06	1.6375e-05	-5.71964e-06	8.64974e-05
4.1	0.000266667	0.000333333	0.000133333	0.000266667	-6.66667e-05	0.000239881	0.000150235	6.14193e-05	-5.81477e-05	-5.34539e-05	-8.5464e-05	3.60387e-05	1.09475e-05	0.000351529	-0.000897363	5.58936e-06	4.44124e-05	2.71719e-06	-1.69668e-05	6.46749e-05
4.2	0.000222222	0.000222222	8.88889e-05	0.000111111	0.000288889	-1.79285e-05	-4.94951e-05	-4.60059e-05	-0.000232556	-8.91203e-05	-9.36226e-05	4.14916e-05	-3.88152e-06	0.000409025	-0.000775523	2.0443e-05	4.87631e-05	-6.42638e-06	-1.88023e-05	3.79704e-05
4.3	0.000688889	0.000777778	8.88889e-05	6.66667e-05	0.000155556	4.86435e-07	0.000230127	-3.06595e-05	4.35905e-05	5.35453e-05	-9.46965e-05	3.63556e-05	-2.39695e-05	0.000487745	-0.000439651	2.3383e-05	-3.22437e-06	-7.2171e-06	-2.49701e-06	1.25386e-05
4.4	0.000155556	0.0002	0.000511111	0.000244444	0.0002	4.86435e-07	0.0002501	3.34339e-08	-4.36137e-05	0.000178378	-8.92603e-05	1.4195e-05	-4.12282e-05	0.000600765	4.81945e-05	1.38281e-05	-8.68371e-05	-6.18198e-07	2.04456e-05	-4.92363e-06
4.5	6.66667e-05	0.000333333	0.000511111	0.000177778	-0.000155556	3.73163e-05	-9.54915e-06	0.000138152	-1.15666e-08	0.000124878	-7.8898e-05	-1.55341e-05	-4.83552e-05	0.000745064	0.000591715	-5.93122e-06	-0.000152075	1.1487e-05	3.19702e-05	-9.45087e-06
4.6	0.000111111	0.000444444	-2.22222e-05	4.44444e-05	0.000333333	0.000110976	-0.000169333	-0.000230163	0.000116261	5.35453e-05	-5.99833e-05	-3.73317e-05	-4.97826e-05	0.00091839	0.00113406	-3.08013e-05	-0.000159385	2.29596e-05	3.28879e-05	-6.15454e-06
4.7	0.000377778	0.000377778	2.22222e-05	0.000422222	-4.44444e-05	-1.79285e-05	1.04238e-05	-0.000138085	-0.000130818	-1.77876e-05	-2.5224e-05	-4.4024e-05	-5.34355e-05	0.00111827	0.00173636	-5.16375e-05	-0.000107796	2.70138e-05	4.469e-05	-6.65525e-06
4.8	0.000133333	0.000244444	0.0002	0.000155556	0.000444444	-9.15882e-05	-8.94411e-05	-3.06595e-05	0.000217999	0.000142711	2.97311e-05	-3.89461e-05	-6.13029e-05	0.00132676	0.00253897	-5.82182e-05	-3.68373e-05	2.26864e-05	7.5081e-05	-1.24343e-05
4.9	0.0002	0.0002	6.66667e-05	0.000355556	0	-5.47583e-05	-9.54915e-06	3.07263e-05	5.81246e-05	0.00030321	0.000107997	-3.03696e-05	-7.60764e-05	0.00151438	0.00362206	-4.83728e-05	1.03357e-05	1.19327e-05	9.88346e-05	-1.43536e-05
5	0.000466667	0.000244444	0.000555556	0.000266667	0.000177778	-0.000183663	-4.94951e-05	7.67657e-05	0.000130795	-1.77876e-05	0.000217445	-2.6474e-05	-0.000101437	0.00166938	0.00497122	-3.35191e-05	2.60379e-05	-1.45205e-06	9.13222e-05	-1.1412e-05
5.1	0.000288889	0.0004	6.66667e-05	0.000111111	0.000755556	-7.31733e-05	0.000130262	0.000260923	-2.90796e-05	0.000107045	0.000369372	-3.06855e-05	-0.000129131	0.00181715	0.00661226	-2.90066e-05	2.74734e-05	-6.08134e-06	6.31295e-05	-1.22256e-05
5.2	8.88889e-05	0.000688889	4.44444e-05	0.000466667	2.22222e-05	3.73163e-05	-8.94411e-05	-0.000107392	-1.45456e-05	1.78789e-05	0.00057914	-3.84427e-05	-0.000141654	0.00200197	0.00867768	-3.65787e-05	2.10247e-05	9.1292e-06	4.22144e-05	-1.48544e-05
5.3	0	0.000355556	0.0002	0.000377778	-8.88889e-05	3.73163e-05	0.000329992	1.53799e-05	-0.000145352	4.56533e-08	0.000878332	-4.30523e-05	-0.000130875	0.00225022	0.0112706	-4.17407e-05	1.50176e-06	3.49641e-05	3.80527e-05	-6.32145e-06
5.4	0.000488889	0.000177778	-0.000111111	0.000222222	0.000355556	3.73163e-05	-6.94682e-05	6.14193e-05	2.90565e-05	0.000142711	0.00131617	-4.72528e-05	-0.000104224	0.00255514	0.0143769	-3.07329e-05	-2.20406e-05	4.41652e-05	3.90131e-05	1.34357e-05
5.5	0.0002	-2.22222e-05	0.000222222	0.0002	0.000333333	0.000147806	9.03158e-05	0.000168844	-2.90796e-05	-0.00014262	0.00193491	-6.17022e-05	-7.71342e-05	0.00289175	0.0179734	-5.7261e-06	-2.606e-05	2.25139e-05	3.27172e-05	2.62872e-05
5.6	0.0004	0.000488889	0.000133333	0.000555556	8.88889e-05	4.86435e-07	9.03158e-05	0.000153498	0.000159863	0.00030321	0.00275559	-9.00637e-05	-6.46394e-05	0.00324097	0.0220471	1.72638e-05	-1.85512e-06	-1.25077e-05	1.53449e-05	2.12175e-05
5.7	0.000422222	2.22222e-05	0.0004	0.000288889	0	-9.15882e-05	1.04238e-05	-0.000107392	-7.26818e-05	5.35453e-05	0.00379836	-0.000123467	-7.2136e-05	0.00360513	0.0264088	2.61008e-05	3.12278e-05	-3.14993e-05	-1.09057e-05	9.11707e-06
5.8	0.000488889	0.0008	0.0002	-0.000222222	0.000333333	5.57313e-05	-6.94682e-05	-6.13524e-05	1.45225e-05	-0.000320952	0.00509228	-0.000147511	-9.1043e-05	0.00400766	0.0307008	2.63914e-05	5.09274e-05	-2.32902e-05	-3.54917e-05	4.33947e-06
5.9	0.000577778	0.000311111	0.000444444	0.0002	6.66667e-05	9.25611e-05	-0.000169333	0.000153498	5.81246e-05	-0.000196119	0.00664675	-0.000146844	-0.00010281	0.00448089	0.0347297	3.11603e-05	5.71773e-05	6.03821e-07	-4.00802e-05	7.1351e-06
6	0.000244444	0.000222222	0.000133333	0.000133333	0.000511111	-0.000220493	-0.000169333	-4.60059e-05	1.45225e-05	-0.00014262	0.00843607	-0.000112246	-8.17061e-05	0.00505401	0.0386493	4.10057e-05	6.03575e-05	2.26002e-05	-1.72656e-05	1.3081e-05
6.1	0.000333333	-2.22222e-05	0.000266667	-6.66667e-05	0.000377778	4.86435e-07	9.03158e-05	3.34339e-08	0.000101727	-3.56207e-05	0.0104309	-5.47994e-05	-2.65945e-06	0.0057502	0.0427102	4.56892e-05	5.63823e-05	3.23907e-05	1.72656e-05	2.10089e-05
6.2	0.000666667	0.000266667	0.000311111	0.0002	0.000444444	4.86435e-07	-0.000269198	-7.66988e-05	8.71927e-05	-0.000124787	0.0126425	-3.22549e-06	0.000141099	0.00659	0.0469609	4.07152e-05	3.23983e-05	2.84658e-05	4.57145e-05	2.45973e-05
6.3	0.000266667	0.000177778	0	0.0002	0.0004	5.57313e-05	9.03158e-05	3.07263e-05	-0.000218022	3.57121e-05	0.0151484	2.30643e-05	0.000338845	0.00759701	0.0513075	3.24935e-05	-4.61571e-06	1.3931e-05	6.48368e-05	1.57097e-05
6.4	0.000333333	0.000111111	0.000244444	0.000422222	0.000288889	3.73163e-05	-9.54915e-06	6.14193e-05	-0.000188954	4.56533e-08	0.0180793	2.93464e-05	0.000588521	0.00881124	0.0557514	3.43908e-05	-2.24602e-05	-6.03821e-06	7.08339e-05	2.29491e-06
6.5	0.000311111	0.000133333	8.88889e-05	0.000377778	0.000533333	-0.000128418	3.03968e-05	6.14193e-05	0.000203465	7.13785e-05	0.0215401	2.98619e-05	0.000908332	0.0102992	0.0604741	6.24915e-05	5.83037e-06	-2.35346e-05	5.81355e-05	7.03078e-06
6.6	0.000444444	0.000644444	0.000533333	0.000177778	0.000244444	-0.000146833	-6.94682e-05	-0.000168778	-4.36137e-05	-5.34539e-05	0.0255255	3.08325e-05	0.00132275	0.012115	0.0657723	0.000121291	7.13999e-05	-3.2175e-05	4.25132e-05	4.16423e-05
6.7	0.000422222	0.000355556	0.000466667	0.000422222	0.000622222	-0.000238908	-0.000269198	-9.20453e-05	-1.45456e-05	-1.77876e-05	0.0299458	3.55364e-05	0.00185817	0.0142154	0.0719197	0.000188107	0.00013348	-3.44034e-05	5.10926e-05	8.96894e-05
6.8	0.000444444	0.000377778	0.000288889	8.88889e-05	0.000244444	5.57313e-05	3.03968e-05	6.14193e-05	0.000232533	-8.91203e-05	0.0347158	5.39406e-05	0.00255873	0.0164393	0.079061	0.000228668	0.000153202	-3.68331e-05	8.12061e-05	0.000117208
6.9	0.000333333	0.0004	0	4.44444e-05	6.66667e-05	0.000295125	0.000369938	4.60728e-05	-1.45456e-05	4.56533e-08	0.0397723	9.93015e-05	0.0034903	0.0186145	0.0873844	0.000231044	0.000125507	-3.77101e-05	9.81943e-05	0.000101957
7	0.0002	0.000111111	0.0002	0.000111111	0.000155556	-0.000183663	1.04238e-05	-7.66988e-05	-7.26818e-05	0.000124878	0.0450772	0.000179855	0.0047102	0.0206801	0.097382	0.000208669	7.7937e-05	-2.90697e-05	7.99256e-05	5.38679e-05
7.1	0.000155556	0.000355556	0.000111111	0.000377778	0.0004	-5.47583e-05	7.03428e-05	1.53799e-05	4.35905e-05	4.56533e-08	0.05069	0.00029702	0.00623253	0.022693	0.109652	0.000175749	4.15855e-05	-1.16882e-05	4.31107e-05	5.40348e-06
7.2	0.000444444	0.000444444	0.000422222	0.0004	0.000422222	0.000405615	-2.95222e-05	3.07263e-05	0.000116261	0.000160544	0.056774	0.000451096	0.00803866	0.0247388	0.124359	0.000139016	2.95494e-05	3.16287e-06	2.17688e-05	-1.82133e-05
7.3	0.000733333	0.000311111	0.000511111	2.22222e-05	2.22222e-05	0.000331955	-9.54915e-06	-0.000168778	0.000159863	-5.34539e-05	0.0634177	0.000650534	0.0101075	0.0268426	0.140991	0.000104215	3.86703e-05	8.89917e-06	3.18422e-05	-1.71075e-05
7.4	0.000288889	0.000288889	0.000222222	0.000111111	4.44444e-05	3.73163e-05	0.000369938	-7.66988e-05	1.45225e-05	5.35453e-05	0.0704626	0.000921695	0.0124047	0.0289444	0.158498	7.29523e-05	6.03796e-05	1.26515e-05	6.22331e-05	-4.36034e-06
7.5	0.000244444	0.000511111	0.000511111	0.000177778	0.000422222	4.86435e-07	9.03158e-05	1.53799e-05	-1.45456e-05	3.57121e-05	0.0776836	0.00131805	0.0148758	0.0309631	0.175619	4.27321e-05	8.96419e-05	2.61943e-05	9.10874e-05	1.70241e-05
7.6	0.000644444	0.0002	0.000222222	0.000311111	0.000133333	-0.000110003	-6.94682e-05	0.000138152	8.71927e-05	-8.91203e-05	0.0854593	0.00191282	0.017513	0.0328899	0.191333	1.8785e-05	0.000123719	5.12241e-05	0.000101545	5.39305e-05
7.7	0.000266667	-6.66667e-05	0.000311111	8.88889e-05	0.000222222	0.000129391	5.03698e-05	4.60728e-05	2.90565e-05	0.000107045	0.0954521	0.0027565	0.0204049	0.0348019	0.205563	1.24607e-05	0.000149999	7.48163e-05	8.67977e-05	9.77634e-05
7.8	0.000488889	0.000266667	0.000133333	0.000244444	-2.22222e-05	-1.79285e-05	-9.54915e-06	0.000138152	0.000130795	8.92117e-05	0.110229	0.00383792	0.0236867	0.0367733	0.219811	2.32976e-05	0.000144589	7.8583e-05	5.31841e-05	0.000116352
7.9	0.000377778	0.000511111	0.000311111	0.000511111	0.000288889	0.000239881	7.03428e-05	-0.000138085	1.45225e-05	0.000107045	0.131372	0.00511042	0.0274794	0.0388149	0.236626	3.53651e-05	9.56489e-05	5.27481e-05	2.18755e-05	8.36183e-05
8	0.000511111	0.000488889	0.000177778	0.000533333	0.000288889	-3.63434e-05	0.0002501	-9.20453e-05	-1.15666e-08	-0.000106953	0.157639	0.00655382	0.0318714	0.0409231	0.257266	3.63394e-05	2.61483e-05	3.92484e-06	1.79059e-05	9.61778e-06
8.1	0.000266667	0.000355556	4.44444e-05	0.000488889	0.000444444	7.41462e-05	7.03428e-05	1.53799e-05	1.45225e-05	5.35453e-05	0.185403	0.00818892	0.0368563	0.0431396	0.279269	3.10235e-05	-1.61218e-05	-4.8737e-05	4.74431e-05	-6.88474e-05
8.2	0.000511111	0.000222222	2.22222e-05	0.000177778	8.88889e-05	0.000221466	0.000349965	3.07263e-05	-1.15666e-08	3.57121e-05	0.211176	0.0100377	0.0422328	0.0455081	0.297055	2.91091e-05	2.12013e-06	-8.51675e-05	8.63495e-05	-0.00011823
8.3	0.000533333	0.000577778	0.000177778	0.000288889	0.000488889	-0.000220493	-8.94411e-05	-3.06595e-05	-0.00010175	-0.000196119	0.233913	0.0120878	0.0476135	0.0479767	0.306437	2.69896e-05	6.78222e-05	-9.42248e-05	0.000100585	-0.000122444
8.4	0.0004	0.000311111	0.000333333	0.0004	0.000288889	-7.31733e-05	1.04238e-05	-6.13524e-05	1.45225e-05	0.000107045	0.255319	0.014313	0.0525983	0.0503951	0.309461	1.36914e-05	0.000133657	-7.60383e-05	8.28281e-05	-8.41608e-05
8.5	0.000222222	0.000755556	6.66667e-05	0.0002	-4.44444e-05	-0.000183663	-0.000129387	-1.5313e-05	-4.36137e-05	-0.000106953	0.277811	0.0167526	0.0570465	0.0526309	0.313602	-9.23014e-06	0.000164929	-3.95934e-05	5.90105e-05	-2.9208e-05
8.6	0.000155556	0.000644444	0.000288889	0.0002	0.000155556	1.89013e-05	-0.000109414	7.67657e-05	2.90565e-05	0.000196211	0.301624	0.0195658	0.0612845	0.0546721	0.324295	-2.64426e-05	0.000167601	-1.0495e-06	5.26933e-05	4.02653e-06
8.7	0.000377778	0.000355556	0.000288889	0	2.22222e-05	-5.47583e-05	-0.000189306	-0.000168778	4.35905e-05	3.57121e-05	0.324163	0.0229604	0.065999	0.0566167	0.339008	-2.71605e-05	0.000163869	2.01274e-05	5.68549e-05	-2.48268e-06
8.8	4.44444e-05	4.44444e-05	0.0002	6.66667e-05	0.000133333	0.000184636	-0.00014936	3.34339e-08	0.000116261	7.13785e-05	0.342757	0.027047	0.071798	0.0585909	0.350471	-1.61698e-05	0.000156117	1.42042e-05	5.07725e-05	-3.10231e-05
8.9	0.000266667	0.000155556	0.000177778	0.000533333	0.000111111	3.73163e-05	3.03968e-05	7.67657e-05	-7.26818e-05	0.000142711	0.357848	0.0317446	0.0788944	0.060672	0.354542	-7.72597e-06	0.000134871	-7.67715e-06	3.36989e-05	-5.416e-05
9	0.000288889	0.000533333	0.000666667	0.000155556	0.000288889	0.00027671	0.000270073	0.000306963	4.35905e-05	1.78789e-05	0.373328	0.0367865	0.0874118	0.0628388	0.353186	-1.23581e-05	0.000107089	-2.145e-05	2.84915e-05	-6.60101e-05
9.1	0.000311111	0.000711111	0.000222222	0.000111111	0.000177778	5.57313e-05	0.000150235	1.53799e-05	0.000174397	7.13785e-05	0.393733	0.0418596	0.0981847	0.0649962	0.351775	-2.55367e-05	8.90235e-05	-1.09838e-05	5.04524e-05	-7.834e-05
9.2	-2.22222e-05	0.000644444	0.0004	0.000133333	0	0.000110976	0.000110289	-1.5313e-05	-2.90796e-05	0.000124878	0.420031	0.0468599	0.112969	0.0670868	0.355248	-2.74682e-05	8.06755e-05	1.90491e-05	8.20811e-05	-9.37368e-05
9.3	0.000377778	0.000422222	0.000377778	0.000244444	-2.22222e-05	-0.000128418	-0.000109414	-0.000168778	1.45225e-05	3.57121e-05	0.446911	0.0520208	0.132834	0.0691752	0.364271	-1.41871e-06	7.18858e-05	4.86507e-05	9.21759e-05	-9.72626e-05
9.4	0.000355556	0.0006	0	0.000222222	0.000288889	0.00027671	0.000270073	4.60728e-05	0.000188931	0.00024971	0.465632	0.0577288	0.156092	0.0713842	0.373876	4.52448e-05	6.70934e-05	6.09859e-05	7.79621e-05	-7.74012e-05
9.5	0.0002	0.000288889	0	0.000333333	0.000133333	-0.000220493	7.03428e-05	3.07263e-05	0.000232533	-0.000231786	0.47282	0.0642498	0.179566	0.0737904	0.379044	8.48147e-05	8.33257e-05	5.62416e-05	6.54131e-05	-4.14128e-05
9.6	0.000511111	0.000511111	0.000133333	0.000311111	0.000422222	0.000258295	-4.94951e-05	0.000122805	-1.45456e-05	-0.000106953	0.476393	0.0716895	0.202782	0.0764194	0.381503	9.44893e-05	0.000121598	4.88089e-05	6.64161e-05	-5.42434e-07
9.7	0.000533333	0.0002	0.000111111	-0.000133333	0.000244444	1.89013e-05	-8.94411e-05	4.60728e-05	1.45225e-05	3.57121e-05	0.488513	0.0802741	0.228684	0.079271	0.386343	7.47812e-05	0.000157685	5.44733e-05	6.5349e-05	4.61278e-05
9.8	0.000222222	0.000244444	0	0.0002	4.44444e-05	3.73163e-05	0.000110289	0.000107459	2.90565e-05	-3.56207e-05	0.512452	0.0908066	0.259574	0.0822906	0.393609	4.69882e-05	0.000170251	7.85399e-05	5.3739e-05	9.84101e-05
9.9	0.000355556	0.000222222	0.000133333	0.000533333	4.44444e-05	5.57313e-05	-9.54915e-06	-4.60059e-05	-2.90796e-05	-0.000196119	0.541866	0.104757	0.295389	0.0853749	0.400028	3.61856e-05	0.000164509	0.000113073	4.50315e-05	0.000136568
10	0.000266667	0.0004	0.000288889	0.000733333	8.88889e-05	-7.31733e-05	1.04238e-05	-6.13524e-05	-0.00010175	0.000267544	0.571555	0.123359	0.335985	0.0884419	0.407028	5.25263e-05	0.000158149	0.000144802	4.63334e-05	0.000133042
10.1	0.000733333	0.000688889	0.000266667	0.000444444	0.000377778	1.89013e-05	0.000130262	1.53799e-05	-0.000130818	1.78789e-05	0.600564	0.146224	0.380601	0.0914446	0.419382	8.63531e-05	0.000159341	0.000163535	4.26626e-05	8.06767e-05
10.2	8.88889e-05	2.22222e-05	0.000533333	8.88889e-05	0.000244444	-3.63434e-05	0.000230127	3.34339e-08	-0.000203488	5.35453e-05	0.625904	0.17104	0.424258	0.0942798	0.437316	0.000120009	0.000167248	0.000164584	1.88236e-05	2.87907e-06
10.3	0.000644444	0.000511111	0.000511111	-2.22222e-05	0.000355556	5.57313e-05	0.000110289	7.67657e-05	-1.45456e-05	0.00035671	0.642725	0.19497	0.458799	0.0967424	0.455738	0.000142007	0.000179416	0.000151113	-2.11072e-05	-5.82282e-05
10.4	0.000533333	0.000511111	-4.44444e-05	-0.000111111	-2.22222e-05	9.25611e-05	-4.94951e-05	4.60728e-05	-0.000188954	8.92117e-05	0.651233	0.216674	0.479249	0.0986748	0.469601	0.000152588	0.00019079	0.000136809	-5.88824e-05	-6.82215e-05
10.5	0.000333333	0.000222222	-6.66667e-05	0.000155556	-6.66667e-05	7.41462e-05	1.04238e-05	-3.06595e-05	2.90565e-05	-0.000196119	0.657059	0.237174	0.488496	0.100191	0.476936	0.000160758	0.00019609	0.000141007	-7.59987e-05	-2.85404e-05
10.6	0.000311111	0.000466667	0.000288889	0.000333333	0.000177778	0.000203051	-4.94951e-05	0.000122805	-0.000188954	0.000196211	0.664879	0.258469	0.496556	0.101668	0.478924	0.000172689	0.000197658	0.000174188	-6.616e-05	2.64541e-05
10.7	0.000155556	0.000266667	0.000266667	-0.000133333	0	-1.79285e-05	0.000130262	-3.06595e-05	2.90565e-05	-7.12871e-05	0.675953	0.281226	0.51536	0.103479	0.479559	0.000180176	0.000205145	0.000225642	-4.12326e-05	6.88266e-05
10.8	0.000288889	0.0004	0.000222222	0.000266667	0.000288889	0.000147806	-4.94951e-05	3.07263e-05	-2.90796e-05	0.000107045	0.691099	0.304561	0.551361	0.105787	0.484777	0.000170604	0.000225684	0.000270986	-1.79699e-05	9.66576e-05
10.9	0.000488889	0.000377778	6.66667e-05	0.000244444	-6.66667e-05	0.000110976	-4.94951e-05	0.000153498	-0.00024709	3.57121e-05	0.710938	0.327677	0.600103	0.108504	0.499286	0.000149665	0.000255719	0.000298345	2.17688e-06	0.000108716
11	0.000577778	0.000422222	0.000266667	6.66667e-05	0.000244444	5.57313e-05	-9.54915e-06	-1.5313e-05	-0.000159886	-0.000196119	0.732302	0.350145	0.647946	0.111385	0.52125	0.000137546	0.000281691	0.000322613	2.76805e-05	9.05239e-05
11.1	0.000222222	0.000377778	0.000377778	0	-0.000111111	-0.000146833	0.0002501	3.07263e-05	0.000217999	1.78789e-05	0.749174	0.371258	0.682217	0.114217	0.541879	0.000140281	0.000289001	0.00036846	5.36963e-05	4.17674e-05
11.2	0.000422222	0.000333333	0.000311111	0.000288889	0.000288889	-0.000183663	0.000170208	1.53799e-05	4.35905e-05	-1.77876e-05	0.759112	0.391036	0.701115	0.116964	0.554296	0.000144332	0.000274359	0.000446943	6.18063e-05	-5.50779e-06
11.3	0.000288889	0.000311111	0.000422222	0.000266667	0.0004	7.41462e-05	0.000310019	3.07263e-05	-0.000130818	-0.000124787	0.765295	0.410849	0.712137	0.119704	0.560571	0.000143341	0.000250198	0.000553977	4.57145e-05	-1.17875e-05
11.4	0.000422222	0.000288889	0	0.0002	8.88889e-05	0.00031354	0.000210154	-7.66988e-05	7.26586e-05	3.57121e-05	0.771536	0.431247	0.722207	0.122466	0.566537	0.000151596	0.000233391	0.000680607	2.3156e-05	3.14195e-05
11.5	0.000511111	2.22222e-05	0.000444444	0.000288889	0.000133333	4.86435e-07	9.03158e-05	3.07263e-05	2.90565e-05	0.000196211	0.778997	0.450753	0.732976	0.125164	0.573649	0.000182791	0.000231117	0.000816941	1.22503e-05	8.87715e-05
11.6	0.000288889	0.0004	0.000266667	0.000177778	0.000133333	0.00031354	0.000210154	9.21122e-05	-1.45456e-05	-3.56207e-05	0.788223	0.468722	0.743768	0.127626	0.579807	0.000225455	0.000242291	0.000952815	4.14034e-06	0.000111429
11.7	0.0004	0.000155556	0.000111111	0.0002	0.0002	7.41462e-05	0.000290046	0.000107459	-2.90796e-05	0.000124878	0.800236	0.487549	0.754328	0.129669	0.584689	0.000250957	0.000267115	0.00107864	-2.03389e-05	8.92096e-05
11.8	0.000377778	0.000488889	0.000133333	0.000288889	0.000244444	0.000166221	0.000110289	0.000353002	-1.15666e-08	-0.000106953	0.813215	0.509315	0.763842	0.131237	0.590038	0.000245727	0.000306161	0.00118494	-5.14341e-05	6.15037e-05
11.9	0.000444444	0.000444444	0.000222222	0.000133333	-2.22222e-05	0.00027671	7.03428e-05	3.34339e-08	7.26586e-05	7.13785e-05	0.819777	0.530337	0.767695	0.132523	0.595194	0.000225694	0.000350087	0.00126742	-5.773e-05	6.29432e-05
12	0.000377778	0.000377778	4.44444e-05	0.000222222	0.000155556	-5.47583e-05	0.000130262	3.07263e-05	0.000174397	0.000214044	0.810662	0.541371	0.757085	0.133854	0.595311	0.000212926	0.000379173	0.00133824	-3.46807e-05	7.86947e-05
12.1	0.000444444	0.000155556	0.000177778	0.0002	0.0004	-0.000128418	0.000150235	0.00027627	8.71927e-05	-0.000106953	0.784404	0.536689	0.728578	0.135396	0.586839	0.000208669	0.000385334	0.00142561	-1.55369e-05	7.36668e-05
12.2	0.0004	0.000511111	0.000422222	0.000111111	-0.000133333	0.000129391	0.0002501	3.34339e-08	7.26586e-05	0.00030321	0.754565	0.524475	0.695951	0.137029	0.574927	0.000201114	0.000387521	0.00155329	-2.82567e-05	4.31861e-05
12.3	0.000244444	0.000422222	0.000533333	0.000288889	0.000422222	-3.63434e-05	1.04238e-05	0.000245577	0.000130795	-3.56207e-05	0.741946	0.522941	0.681843	0.13854	0.570703	0.00019038	0.000409362	0.00172076	-6.37271e-05	8.11565e-06
12.4	0.000511111	0.000377778	0.000422222	0.000377778	-0.0002	0.000203051	0.000310019	0.000184191	0.000130795	0.000107045	0.75406	0.541045	0.691744	0.139863	0.577753	0.000187355	0.000453201	0.00190993	-8.99563e-05	-1.91521e-05
12.5	0.0002	0.000666667	0.000533333	0.000222222	0.000177778	5.57313e-05	3.03968e-05	3.34339e-08	-8.72158e-05	0.000142711	0.778133	0.568988	0.708128	0.141164	0.587656	0.000192346	0.000509583	0.0021131	-8.44287e-05	-3.59884e-05
12.6	0.000333333	0.0004	0.000133333	0.0002	0.000377778	7.41462e-05	0.000110289	7.67657e-05	-7.26818e-05	0.000267544	0.799978	0.593578	0.716971	0.14273	0.595023	0.000196192	0.000571398	0.00234998	-5.24372e-05	-3.41734e-05
12.7	0.000733333	0.000577778	0.000222222	0.000288889	0.000111111	1.89013e-05	0.000389911	0.000214884	7.26586e-05	0.000214044	0.820061	0.614458	0.725851	0.144799	0.607911	0.000200687	0.000626212	0.00264947	-2.10005e-05	-7.15596e-06
12.8	0.000111111	0.000377778	0.000377778	0	0.000266667	4.86435e-07	0.000150235	0.000260923	-2.90796e-05	0.000107045	0.843631	0.637491	0.747015	0.147496	0.63339	0.000217524	0.000660422	0.00301186	-1.31893e-05	3.74488e-05
12.9	0.000333333	0.000733333	0.000244444	0.000155556	0.000244444	0.000184636	0.000110289	4.60728e-05	-1.15666e-08	-5.34539e-05	0.866508	0.661209	0.776086	0.150855	0.662008	0.000248564	0.00068286	0.0033948	-2.57597e-05	8.08436e-05
13	0.000733333	0.000466667	0.000466667	0.000488889	0.000177778	9.25611e-05	0.000110289	0.000107459	0.000101727	-8.91203e-05	0.880682	0.679926	0.798907	0.154863	0.678646	0.000284459	0.000720602	0.00374297	-3.65801e-05	0.000102145
13.1	0.000533333	0.000488889	0.000466667	0.000466667	0.000266667	0.00031354	7.03428e-05	0.000153498	-8.72158e-05	0.000124878	0.886746	0.69486	0.81113	0.159542	0.682375	0.000317551	0.000779259	0.00403107	-3.3144e-05	9.03362e-05
13.2	0.000511111	0.000466667	0.000311111	0.000244444	0.000288889	0.000110976	0.000150235	0.000353002	-0.00010175	-0.000196119	0.892438	0.712692	0.820422	0.165032	0.685431	0.000342336	0.000831313	0.00428093	-2.33908e-05	5.60794e-05
13.3	0.000622222	0.000755556	0.000266667	0.000422222	0.000311111	0.000110976	0.000110289	0.000214884	0.000159863	-0.000178286	0.901987	0.734445	0.832783	0.171331	0.696961	0.000351822	0.000861061	0.0045471	-1.54943e-05	2.62663e-05
13.4	0.000466667	0.000577778	0.000466667	0.000111111	6.66667e-05	0.000221466	0.000190181	-4.60059e-05	2.90565e-05	7.13785e-05	0.911694	0.752267	0.844565	0.177883	0.715121	0.000349173	0.000895911	0.00488947	-2.21956e-06	1.99449e-05
13.5	0.000488889	0.000644444	0.000422222	0.000466667	0.000488889	5.57313e-05	0.000270073	0.000138152	0.000101727	0.000196211	0.914985	0.757861	0.848204	0.183829	0.732305	0.000353942	0.000972788	0.00535753	2.16621e-05	2.96044e-05
13.6	0.000533333	0.000555556	0.000222222	0.000266667	0.000177778	0.000129391	0.000210154	0.000122805	-8.72158e-05	-7.12871e-05	0.910133	0.751524	0.842531	0.188998	0.743173	0.000382401	0.001095	0.00599051	3.92265e-05	3.0126e-05
13.7	0.000533333	0.000511111	0.0004	0.000222222	0.000466667	0.000295125	0.000270073	3.34339e-08	-1.15666e-08	4.56533e-08	0.90287	0.74246	0.835623	0.194362	0.747984	0.000428672	0.00123127	0.00680196	3.03056e-05	1.27681e-05
13.8	0.0006	0.0004	0.000155556	0.000288889	0.000466667	-0.000183663	0.000210154	0.000107459	-5.81477e-05	0.000142711	0.899838	0.739886	0.835324	0.201095	0.749923	0.000474002	0.00133891	0.00774743	4.46047e-06	7.15596e-06
13.9	0.000511111	0.000422222	0.000355556	0.000311111	0.000377778	0.000258295	0.000170208	9.21122e-05	-8.72158e-05	-5.34539e-05	0.900484	0.744223	0.838766	0.209443	0.750316	0.000507538	0.00139476	0.00874117	-6.70137e-06	5.46607e-05
14	0.000288889	0.000622222	0.000311111	0.0004	0.000266667	0.000166221	-2.95222e-05	1.53799e-05	0.000174397	0.00030321	0.899994	0.749566	0.837481	0.218882	0.748003	0.000532459	0.00141866	0.00974265	1.11832e-05	0.000159309
14.1	0.000333333	0.000244444	0.000244444	0.000355556	-8.88889e-05	3.73163e-05	0.000230127	0.000245577	0.000159863	0.000142711	0.898336	0.753281	0.831094	0.228907	0.742595	0.000556868	0.0014564	0.0108129	4.11259e-05	0.000283046
14.2	0.000533333	0.000866667	0.000266667	0.000244444	0.000355556	-5.47583e-05	0.000130262	0.000122805	4.35905e-05	0.000142711	0.899877	0.758312	0.827737	0.239389	0.736301	0.000584558	0.00153716	0.0120629	5.91812e-05	0.000388446
14.3	0.000488889	0.000266667	0.000311111	0.000422222	0.000333333	0.000221466	0.000349965	0.000122805	-5.81477e-05	0.000321043	0.906037	0.767171	0.832412	0.2505	0.733633	0.000614966	0.00165646	0.0135722	5.89251e-05	0.000468142
14.4	0.000444444	0.000288889	0.000288889	0.000466667	-0.000222222	0.000221466	0.000310019	0.000199537	0.000101727	0.000321043	0.913669	0.777381	0.841698	0.26205	0.739351	0.000646571	0.00179118	0.0153695	4.96841e-05	0.000538512
14.5	0.000333333	0.000733333	0.0004	0.000511111	0.000288889	0.000221466	0.000270073	0.000168844	2.90565e-05	0.000231877	0.918159	0.782233	0.848096	0.273015	0.753134	0.000677971	0.00192418	0.0174543	4.30681e-05	0.000628661
14.6	0.000444444	0.000688889	0.000533333	0.000333333	0.000488889	0.00027671	0.000329992	0.000399041	0.000101727	0.000214044	0.916003	0.776895	0.846021	0.282976	0.766967	0.000709353	0.00206667	0.0197869	4.57145e-05	0.000775285
14.7	0.000644444	0.000577778	0.0002	0.0002	0.000288889	0.000129391	0.000230127	0.000245577	1.45225e-05	0.000107045	0.908464	0.766276	0.836567	0.293691	0.771985	0.000745077	0.00225611	0.0222578	5.48701e-05	0.00101033
14.8	0.000644444	0.000555556	0.000133333	0.000222222	0.000288889	0.000129391	0.000130262	-0.000122738	7.26586e-05	3.57121e-05	0.903248	0.763545	0.827902	0.307611	0.767118	0.000792031	0.00251819	0.0247036	5.71964e-05	0.00135154
14.9	0.000555556	0.0006	0.000422222	0.000355556	0.000133333	-1.79285e-05	0.000329992	6.14193e-05	0.000174397	-3.56207e-05	0.907874	0.776965	0.828172	0.325277	0.759519	0.000857138	0.0028302	0.0269823	4.42205e-05	0.00181878
15	0.000422222	0.000755556	0.000422222	0.000311111	0	0.000166221	7.03428e-05	1.53799e-05	-7.26818e-05	4.56533e-08	0.921148	0.801446	0.838216	0.345197	0.759076	0.000949012	0.00313649	0.0290474	2.84488e-05	0.00246509
15.1	0.000555556	0.000733333	0.000666667	0.000155556	-0.000111111	0.00035037	0.000130262	0.000168844	1.45225e-05	0.000285377	0.935629	0.826413	0.853249	0.36532	0.771797	0.00107389	0.0034097	0.0309639	2.92171e-05	0.00337204
15.2	0.000733333	0.0004	0.000577778	0.000311111	0.000111111	1.89013e-05	3.03968e-05	9.21122e-05	0.000116261	0.000321043	0.947371	0.847306	0.868894	0.383833	0.794106	0.00122202	0.0036893	0.0328694	4.46687e-05	0.00460381
15.3	0.000622222	0.00106667	0.000155556	0.0002	0.0002	3.73163e-05	0.000130262	0.000199537	0.000145329	0.000178378	0.956809	0.863661	0.881604	0.399226	0.813346	0.00136982	0.00404296	0.0349122	5.14981e-05	0.00618884
15.4	0.000355556	0.000666667	0.000444444	0.000288889	8.88889e-05	9.25611e-05	0.000210154	0.000184191	8.71927e-05	8.92117e-05	0.961146	0.870596	0.885873	0.410409	0.817499	0.00150626	0.00449753	0.0372069	3.61746e-05	0.00816299
15.5	0.000222222	0.000666667	0.000533333	0.000222222	0.000266667	0.000331955	3.03968e-05	0.000122805	0.000217999	0.000196211	0.955326	0.86265	0.878031	0.418	0.806723	0.00164479	0.00503825	0.0398254	1.39576e-05	0.0106192
15.6	0.0002	0.000155556	0.000288889	0.000222222	0.000466667	0.000166221	0.000329992	0.000122805	-0.000116284	8.92117e-05	0.942132	0.846185	0.863849	0.42613	0.795161	0.00180326	0.0056593	0.0427878	8.00323e-06	0.0137219
15.7	0.000422222	0.000577778	0.000133333	0.000177778	-2.22222e-05	0.00046086	0.000310019	0.000260923	0.000305203	7.13785e-05	0.932656	0.837523	0.855978	0.440742	0.798727	0.0019874	0.00635693	0.0460159	2.24944e-05	0.0176936
15.8	0.000488889	0.000466667	0.000422222	0.000155556	-2.22222e-05	-3.63434e-05	0.000409884	0.000306963	4.35905e-05	0.000107045	0.933817	0.844819	0.86084	0.463551	0.819064	0.00219853	0.0070842	0.0493211	4.82328e-05	0.0227547
15.9	0.0004	0.000666667	0.000155556	0.000133333	0.000622222	7.41462e-05	1.04238e-05	0.00023023	0.000159863	0.000231877	0.940217	0.858113	0.871437	0.488205	0.84072	0.00244462	0.00777691	0.0525191	8.03738e-05	0.029001
16	0.000711111	0.000533333	0.000422222	6.66667e-05	2.22222e-05	1.89013e-05	0.000290046	7.67657e-05	0.000276135	8.92117e-05	0.939027	0.859778	0.873726	0.504306	0.845353	0.00273513	0.00841309	0.0555694	0.000119579	0.0363051
16.1	0.0004	0.000533333	0.000133333	0.000288889	0.0002	0.000221466	0.000310019	0.000368348	2.90565e-05	-1.77876e-05	0.922769	0.842824	0.859875	0.507503	0.829341	0.00306907	0.00900527	0.0585561	0.000164525	0.0443718
16.2	0.000355556	0.000511111	0.000355556	0.000288889	0.0004	-7.31733e-05	0.000290046	0.000383695	-0.000130818	7.13785e-05	0.900364	0.820693	0.83906	0.506905	0.80836	0.00343689	0.00956107	0.0615702	0.000206249	0.0529166
16.3	0.000311111	0.000444444	0.0006	0.000244444	0.000333333	0.000166221	0.0002501	0.000429734	5.81246e-05	-0.000160453	0.891339	0.817024	0.832247	0.518319	0.802191	0.00383447	0.0100813	0.0646684	0.000233865	0.0618167
16.4	0.0006	0.0004	0.000577778	0.000111111	0.000422222	0.000147806	0.000190181	0.000122805	5.81246e-05	0.000160544	0.903563	0.840393	0.84906	0.546488	0.81408	0.00426195	0.0105715	0.0678982	0.000255207	0.0711492
16.5	0.000333333	0.000244444	0.000555556	6.66667e-05	0	-3.63434e-05	7.03428e-05	0.000353002	0.000116261	0.000107045	0.924225	0.873781	0.875396	0.579519	0.830071	0.00470886	0.0110452	0.0712822	0.000299043	0.0811259
16.6	0.000333333	0.000666667	0.000288889	0.000511111	0.000222222	0.000166221	0.000389911	0.000184191	-0.000130818	0.000124878	0.937207	0.893868	0.890766	0.603405	0.837643	0.00515857	0.0115313	0.0747745	0.000379823	0.0919274
16.7	0.000377778	0.000444444	0.000377778	0.000488889	0.000288889	9.25611e-05	0.000270073	0.000291616	1.45225e-05	0.000214044	0.939467	0.89384	0.889796	0.614587	0.837209	0.00560987	0.012075	0.0782612	0.000477996	0.103529
16.8	0.0004	0.000555556	0.000266667	-6.66667e-05	-0.000133333	7.41462e-05	0.0002501	0.000107459	0.000130795	7.13785e-05	0.937902	0.884466	0.881459	0.617834	0.836214	0.00608305	0.0127095	0.0816247	0.000567397	0.11571
16.9	0.000133333	0.000466667	0.0002	0.000266667	-2.22222e-05	0.000295125	0.000230127	0.000153498	1.45225e-05	0.000214044	0.939164	0.8798	0.875284	0.620207	0.83884	0.00660139	0.0134196	0.0848396	0.000639255	0.128263
17	0.000888889	0.000777778	0.000511111	0.000111111	-0.000111111	0.000166221	0.000270073	6.14193e-05	-4.36137e-05	0.000214044	0.94445	0.884654	0.873481	0.627507	0.842864	0.00716108	0.0141358	0.0880239	0.000693613	0.141184
17.1	0.0004	0.000555556	0.000244444	0.000222222	0.000288889	-0.000220493	0.000210154	0.000168844	8.71927e-05	0.000338876	0.949905	0.893536	0.873193	0.641354	0.844468	0.00771939	0.0147714	0.0913479	0.00073062	0.154679
17.2	0.000377778	0.000577778	0.000244444	0.000222222	0.0002	1.89013e-05	0.000409884	0.000199537	0.000101727	-0.000196119	0.950736	0.898641	0.871988	0.658324	0.843362	0.00823561	0.0152784	0.0948529	0.000755356	0.169025
17.3	0.000422222	0.0006	0.000244444	0.000244444	0.000133333	0.000166221	1.04238e-05	9.21122e-05	8.71927e-05	3.57121e-05	0.945019	0.896238	0.869164	0.672013	0.841549	0.00873598	0.0156647	0.0984044	0.000778704	0.184456
17.4	0.000355556	0.000355556	0.000777778	0.000177778	0.000177778	0.000110976	7.03428e-05	0.000153498	5.81246e-05	7.13785e-05	0.935593	0.888514	0.865047	0.677928	0.840676	0.00933099	0.0159633	0.101873	0.000815497	0.201316
17.5	0.000422222	0.0006	0.000333333	0.000444444	4.44444e-05	0.00031354	0.000310019	0.000291616	4.35905e-05	0.000124878	0.930508	0.88423	0.863251	0.67991	0.843563	0.0101561	0.0162036	0.105291	0.00088584	0.22062
17.6	0.000266667	0.000622222	0.000222222	0.000355556	0.000288889	1.89013e-05	7.03428e-05	0.000168844	-1.45456e-05	4.56533e-08	0.937754	0.893424	0.870001	0.68847	0.853776	0.0112546	0.016403	0.108749	0.00100964	0.244195
17.7	0.000577778	0.000533333	-6.66667e-05	0.000111111	0.000244444	1.89013e-05	0.000210154	0.000399041	-1.15666e-08	5.35453e-05	0.955812	0.915692	0.885914	0.707367	0.869593	0.0124976	0.0165828	0.112233	0.00118909	0.27279
17.8	0.000155556	0.000666667	0.000422222	0.000133333	0.0002	1.89013e-05	0.000170208	0.000122805	0.000174397	-5.34539e-05	0.973261	0.937903	0.902197	0.726673	0.881766	0.0136786	0.016789	0.115631	0.00139423	0.303683
17.9	0.000355556	0.000311111	0.000377778	0.000466667	8.88889e-05	3.73163e-05	0.000270073	0.000122805	4.35905e-05	0.000142711	0.980095	0.947496	0.909943	0.73522	0.880785	0.0147163	0.0170653	0.118843	0.00157696	0.332902
18	0.000444444	0.0002	0.000133333	0.000311111	0	9.25611e-05	0.000310019	0.000306963	-1.15666e-08	4.56533e-08	0.975066	0.943128	0.909173	0.733714	0.864805	0.0157054	0.0173955	0.121844	0.00171239	0.360956
18.1	0.0006	0.000333333	0.0004	0.000244444	8.88889e-05	5.57313e-05	0.000409884	0.000245577	0.000159863	8.92117e-05	0.962279	0.930807	0.905055	0.729567	0.839911	0.0167606	0.0177859	0.124758	0.00182053	0.391887
18.2	0.000133333	0.000422222	0.000444444	0.000133333	0.000288889	3.73163e-05	0.000329992	0.000337656	1.45225e-05	0.00030321	0.9471	0.916757	0.899885	0.725742	0.815269	0.0178873	0.0184743	0.127906	0.00193446	0.424189
18.3	0.000622222	0.000666667	6.66667e-05	0.000177778	-0.000177778	4.86435e-07	0.000329992	0.000337656	-1.15666e-08	0.000267544	0.934618	0.905722	0.892116	0.720607	0.797965	0.0190247	0.0198983	0.131635	0.00206232	0.449638
18.4	0.0004	0.000822222	0.000622222	0.000266667	0.000244444	0.000129391	0.000230127	0.000245577	0.000130795	0.000178378	0.926527	0.900065	0.880882	0.713942	0.790575	0.020162	0.0222082	0.136013	0.00220206	0.466898
18.5	0.000133333	0.000555556	4.44444e-05	-2.22222e-05	0.000222222	1.89013e-05	0.000170208	0.000245577	0.000116261	7.13785e-05	0.920772	0.898782	0.869794	0.709076	0.793078	0.0214262	0.0248961	0.140756	0.00237574	0.489676
18.6	0.000666667	0.000533333	0.000266667	0.000111111	0.000155556	0.00031354	0.000270073	0.000153498	0.000174397	-0.000160453	0.915431	0.898939	0.864489	0.709709	0.803703	0.0230504	0.0272029	0.145547	0.00261763	0.530784
18.7	0.0004	0.000555556	0.000155556	-0.000133333	0.000311111	0.000184636	0.000329992	-3.06595e-05	5.81246e-05	0.000231877	0.909953	0.897417	0.865323	0.715291	0.815946	0.0251607	0.0288325	0.150378	0.00293866	0.58001
18.8	0.000333333	0.000577778	0.000422222	2.22222e-05	0.000422222	0.000166221	0.000230127	0.000445081	0.000203465	-3.56207e-05	0.905364	0.893484	0.867256	0.722135	0.82143	0.0275918	0.03002	0.155497	0.00332371	0.611849
18.9	0.000644444	0.000311111	6.66667e-05	0.000222222	0.000155556	9.25611e-05	9.03158e-05	0.000353002	0.000130795	0.00024971	0.905918	0.891434	0.868592	0.729383	0.818907	0.0300441	0.0310178	0.161132	0.00374626	0.618698
19	0.000355556	0.000377778	0.000288889	0.000266667	0.000177778	0.000239881	0.000389911	0.000245577	4.35905e-05	3.57121e-05	0.915237	0.896618	0.872944	0.739575	0.814398	0.0324034	0.0317899	0.167263	0.00417143	0.618823
19.1	0.000333333	0.000533333	6.66667e-05	0.000133333	-8.88889e-05	7.41462e-05	0.000469803	0.000245577	0.000130795	0.000160544	0.930842	0.908982	0.881994	0.754254	0.813122	0.0347554	0.0322234	0.173672	0.00457016	0.624794
19.2	0.0004	0.000355556	0.000222222	0.000333333	0.000311111	4.86435e-07	0.000329992	0.000245577	0.000203465	-3.56207e-05	0.947393	0.924538	0.89342	0.772537	0.817081	0.0371368	0.0324842	0.180169	0.00494888	0.628643
19.3	0.0006	0.000466667	0.000355556	0.000155556	0.000355556	0.000166221	-6.94682e-05	0.00027627	2.90565e-05	0.000285377	0.961387	0.939796	0.904717	0.791429	0.826295	0.0394353	0.0329902	0.186673	0.00534912	0.629154
19.4	0.000155556	0.000311111	0.000355556	0.000133333	4.44444e-05	0.000184636	0.000349965	0.000306963	8.71927e-05	0.000107045	0.969524	0.951263	0.913108	0.806413	0.83742	0.0415122	0.034014	0.193123	0.00580281	0.644912
19.5	0.000155556	0.000311111	0.000111111	-4.44444e-05	6.66667e-05	-1.79285e-05	0.000329992	0.000214884	0.000130795	0.000142711	0.968414	0.955025	0.913789	0.813956	0.845153	0.0433134	0.0354793	0.199467	0.00629383	0.684917
19.6	0.000533333	0.000577778	0.000311111	0.000288889	-0.000111111	0.000184636	0.000509749	0.000153498	8.71927e-05	0.000107045	0.957582	0.948797	0.902494	0.811477	0.846309	0.0449086	0.0371699	0.205715	0.006769	0.731163
19.7	0.0002	0.000666667	0.000288889	-4.44444e-05	-4.44444e-05	0.000442445	0.000150235	0.000184191	5.81246e-05	0.00030321	0.939219	0.932489	0.879976	0.795795	0.840301	0.0465192	0.0389632	0.211792	0.00718496	0.763864
19.8	0.000422222	0.000711111	0.000511111	0.000177778	0.000288889	0.000497689	-9.54915e-06	0.000368348	0.000421476	-7.12871e-05	0.917683	0.909664	0.854752	0.768675	0.828735	0.0484582	0.0408181	0.217449	0.00754897	0.78477
19.9	0.000333333	0.0004	0.0006	0.000133333	0.000333333	1.89013e-05	0.000310019	0.000153498	-1.45456e-05	0.000142711	0.900995	0.889515	0.839991	0.742206	0.815552	0.0508984	0.0426248	0.222421	0.00792305	0.803422
20	6.66667e-05	0.000555556	4.44444e-05	-2.22222e-05	0.000111111	0.000239881	0.000349965	-1.5313e-05	-1.45456e-05	-7.12871e-05	0.895766	0.880602	0.841913	0.728918	0.803101	0.053677	0.0442202	0.22658	0.00839112	0.815226
20.1	0.000444444	0.000533333	0.000133333	4.44444e-05	4.44444e-05	7.41462e-05	9.03158e-05	0.000168844	4.35905e-05	0.000142711	0.899247	0.881662	0.852317	0.728886	0.790056	0.0564584	0.0456582	0.229848	0.00902327	0.812209
20.2	0.000377778	0.000333333	0.000266667	0.000533333	6.66667e-05	0.000166221	0.000310019	0.000306963	0.000247067	-0.00014262	0.903916	0.885874	0.859187	0.735933	0.777653	0.0592209	0.0472595	0.232105	0.00986171	0.808091
20.3	0.000355556	0.000244444	-0.000133333	-4.44444e-05	0.000333333	0.000129391	-2.95222e-05	0.000168844	0.000188931	4.56533e-08	0.908413	0.891977	0.861231	0.750054	0.771876	0.0625932	0.0491725	0.233448	0.0109145	0.82581
20.4	0.000311111	0.0004	0.000444444	4.44444e-05	0	0.000479275	0.000170208	0.000260923	-2.90796e-05	0.000196211	0.915884	0.90254	0.864572	0.772549	0.774734	0.0675224	0.0511151	0.234663	0.0121636	0.859904
20.5	0.0004	0.000266667	4.44444e-05	0.000311111	0.000311111	7.41462e-05	0.000230127	0.000260923	0.000101727	5.35453e-05	0.924777	0.915077	0.870449	0.796289	0.780516	0.0742708	0.0527717	0.23717	0.0136095	0.878753
20.6	0.000377778	0.000622222	0.000422222	0.000244444	-4.44444e-05	9.25611e-05	0.000190181	0.000306963	2.90565e-05	4.56533e-08	0.929594	0.92371	0.874895	0.811519	0.783965	0.0816915	0.0542107	0.241959	0.0153067	0.865869
20.7	0.000555556	0.0004	0.000177778	0.000288889	0.000111111	0.000331955	0.000349965	0.000245577	0.000145329	1.78789e-05	0.929367	0.927111	0.877484	0.816646	0.78669	0.0879121	0.0557944	0.248378	0.0173331	0.83567
20.8	0.000333333	0.0006	0.000733333	0.000466667	0.000333333	0.000295125	0.000170208	0.000199537	0.000261601	3.57121e-05	0.928775	0.928336	0.882592	0.817412	0.794281	0.0919628	0.0578708	0.254398	0.0197336	0.811325
20.9	0.000311111	0.000577778	0.000111111	0.000177778	-0.000111111	0.000184636	-0.00014936	0.000168844	0.000116261	-0.00014262	0.929668	0.927963	0.891171	0.818559	0.808726	0.0944795	0.0605214	0.258459	0.0225104	0.805187
21	0.000488889	0.0002	0.000155556	-4.44444e-05	4.44444e-05	0.000129391	0.000170208	0.000383695	5.81246e-05	-0.000196119	0.9278	0.923221	0.897423	0.8202	0.823972	0.0967546	0.0633953	0.260764	0.025646	0.813461
21.1	0.000311111	0.000311111	0.000333333	0.0002	0.000155556	0.000129391	0.000349965	0.000445081	0.000217999	7.13785e-05	0.922416	0.915991	0.89765	0.822292	0.832438	0.0994857	0.0658182	0.262515	0.0291047	0.819966
21.2	0.000177778	0.000555556	0	0.000222222	6.66667e-05	0.0003872	-0.000129387	0.000245577	-1.15666e-08	0.000178378	0.921872	0.915566	0.897271	0.828794	0.835679	0.102608	0.0673569	0.264478	0.032796	0.815293
21.3	0.000177778	0.000422222	0.000266667	2.22222e-05	-4.44444e-05	3.73163e-05	0.000190181	0.000399041	0.000217999	5.35453e-05	0.932264	0.927392	0.903028	0.842737	0.841161	0.105864	0.0684059	0.266615	0.0365538	0.80923
21.4	0.0002	0.000266667	-0.0002	0.000155556	0	-7.31733e-05	5.03698e-05	0.000291616	8.71927e-05	1.78789e-05	0.947348	0.943916	0.912791	0.859068	0.849234	0.10906	0.0699571	0.268556	0.0401828	0.81184
21.5	0.000533333	0.000377778	-4.44444e-05	0.000222222	0.000177778	0.00031354	0.000170208	0.000199537	0.000232533	5.35453e-05	0.956259	0.952627	0.919003	0.868452	0.852107	0.112003	0.0725114	0.270016	0.0435508	0.818641
21.6	0.000422222	0.0004	0.000311111	8.88889e-05	-0.000177778	-0.000202078	0.000210154	0.000245577	0.000188931	4.56533e-08	0.954764	0.949059	0.918309	0.868059	0.845317	0.114731	0.0754558	0.271162	0.0466699	0.829857
21.7	0.000222222	0.000355556	6.66667e-05	6.66667e-05	-0.000133333	0.000129391	0.000669533	0.000383695	0.000130795	0.000196211	0.946064	0.938492	0.913438	0.864069	0.833686	0.117677	0.0779184	0.272719	0.0496945	0.86136
21.8	0.000222222	8.88889e-05	0.000377778	0.000133333	0.000133333	0.000203051	0.000190181	0.000291616	-8.72158e-05	-0.000106953	0.937012	0.929411	0.908442	0.86342	0.825695	0.121174	0.0799611	0.275247	0.0528079	0.918044
21.9	0.000222222	0.000133333	0.000222222	-0.000133333	0.000155556	0.00027671	0.00044983	0.000445081	0.000188931	7.13785e-05	0.933907	0.927571	0.905143	0.866925	0.824876	0.12492	0.0822691	0.278122	0.0560973	0.973752
22	0.000488889	0.0004	0.000111111	0.000422222	0.000111111	1.89013e-05	0.000210154	0.000552506	1.45225e-05	-7.12871e-05	0.937487	0.93329	0.903296	0.871303	0.828425	0.128286	0.0849054	0.279613	0.0595667	0.99298
22.1	0.0002	0.000377778	0.0002	0.000244444	2.22222e-05	0.000147806	0.000210154	0.000383695	8.71927e-05	0.000231877	0.943126	0.942443	0.901966	0.874156	0.833796	0.131044	0.0872585	0.27864	0.0632501	0.966029
22.2	0.000311111	0.000333333	0.000288889	4.44444e-05	4.44444e-05	-0.000128418	0.000230127	0.000460427	0.000101727	0.000160544	0.946783	0.950058	0.899987	0.874776	0.841598	0.133588	0.0890434	0.276418	0.0672207	0.916394
22.3	0.000155556	0.000133333	-8.88889e-05	-0.000111111	4.44444e-05	0.000166221	-6.94682e-05	0.00027627	0.000159863	4.56533e-08	0.947829	0.95336	0.897049	0.873533	0.849878	0.136572	0.090516	0.275283	0.0714379	0.875985
22.4	8.88889e-05	0.000377778	0.000533333	0.000155556	0.000266667	9.25611e-05	0.000489776	4.60728e-05	5.81246e-05	0.000214044	0.947032	0.952771	0.8954	0.872733	0.852784	0.140333	0.0919528	0.27645	0.0756871	0.861114
22.5	6.66667e-05	0.0002	0.000533333	0.000288889	0.000177778	-5.47583e-05	0.000110289	0.000537159	0.000159863	-0.000285285	0.945617	0.951217	0.898162	0.874946	0.848349	0.144563	0.0935776	0.280728	0.0798025	0.87567
22.6	4.44444e-05	6.66667e-05	0	6.66667e-05	8.88889e-05	0.000166221	0.0002501	0.000521813	8.71927e-05	3.57121e-05	0.945326	0.951613	0.904663	0.878952	0.840923	0.148638	0.0956045	0.289317	0.0839116	0.919271
22.7	0.0002	0.000288889	0.000155556	6.66667e-05	-0.0002	0.000184636	0.000190181	0.000153498	0.000174397	-0.00014262	0.946346	0.953757	0.909601	0.880306	0.834189	0.152268	0.0979111	0.300814	0.0883315	0.976442
22.8	4.44444e-05	0.000466667	0.000111111	0.000244444	0.000133333	0.000147806	0.000110289	0.000291616	1.45225e-05	0.000160544	0.946027	0.954214	0.908368	0.876198	0.827671	0.155631	0.100156	0.31014	0.0932323	1.01516
22.9	0	0.000466667	0.0002	0.0002	-6.66667e-05	0.000110976	-9.54915e-06	0.000245577	2.90565e-05	4.56533e-08	0.94219	0.950246	0.902242	0.867501	0.82045	0.158963	0.102348	0.313693	0.098492	1.01423
23	0.0002	0.000333333	4.44444e-05	-4.44444e-05	-2.22222e-05	5.57313e-05	0.000170208	0.000506467	0.000159863	3.57121e-05	0.937556	0.944182	0.897629	0.857608	0.814245	0.162401	0.104648	0.312925	0.103868	0.982609
23.1	-0.000155556	0.000355556	2.22222e-05	-4.44444e-05	-0.000111111	-3.63434e-05	0.000130262	0.000337656	1.45225e-05	-5.34539e-05	0.937836	0.942464	0.900481	0.851349	0.8128	0.166233	0.10676	0.311083	0.109239	0.945356
23.2	0.000133333	0.000355556	0.0002	0.000111111	8.88889e-05	0.000147806	0.00044983	0.000445081	0.000290669	0.000107045	0.942808	0.946933	0.910134	0.851128	0.818411	0.170867	0.108408	0.309756	0.114663	0.921197
23.3	0.000177778	-0.000111111	0.000311111	0.000133333	-8.88889e-05	4.86435e-07	0.000290046	0.000598545	0.000247067	8.92117e-05	0.941665	0.947473	0.916883	0.850875	0.826994	0.176359	0.110187	0.309722	0.120206	0.915706
23.4	-6.66667e-05	6.66667e-05	-0.000288889	-0.000222222	8.88889e-05	5.57313e-05	0.000310019	0.000460427	0.000116261	0.000107045	0.923979	0.931525	0.909266	0.840093	0.829548	0.182205	0.112963	0.312471	0.125734	0.926068
23.5	-0.000111111	0.0004	0.000111111	-4.44444e-05	0.000111111	0.000147806	0.000230127	0.000475774	0.000363339	0.000214044	0.897277	0.904461	0.888832	0.820215	0.823776	0.187751	0.116653	0.320269	0.130944	0.947486
23.6	0	0.000377778	-8.88889e-05	-0.000555556	-0.0002	0.000331955	0.000429857	0.000291616	0.000247067	0.000196211	0.884452	0.889025	0.87261	0.80879	0.819713	0.192643	0.120396	0.334875	0.135691	0.975997
23.7	8.88889e-05	4.44444e-05	-8.88889e-05	2.22222e-05	-8.88889e-05	-3.63434e-05	0.000270073	0.000107459	0.000363339	0.000410209	0.897018	0.897031	0.873495	0.81813	0.826368	0.196913	0.123587	0.354383	0.14016	1.00579
23.8	0.000177778	-0.000111111	-0.000133333	-6.66667e-05	-0.000288889	0.000258295	0.00044983	0.00070597	0.000348805	0.000196211	0.921081	0.91513	0.885689	0.839008	0.839172	0.200904	0.126177	0.371964	0.144588	1.02774
23.9	0.000244444	0.000266667	-0.000288889	-6.66667e-05	-0.0002	0.00027671	3.03968e-05	0.000399041	0.000232533	0.000196211	0.937707	0.927119	0.897498	0.854897	0.849166	0.205071	0.128466	0.381013	0.148922	1.03561
24	-0.0002	0.000133333	-0.000111111	-0.000311111	-0.000222222	0.000147806	0.000110289	0.000506467	0.000217999	-1.77876e-05	0.944833	0.934346	0.907783	0.861558	0.856454	0.209591	0.131034	0.381407	0.152896	1.03231
24.1	8.88889e-05	0.000133333	0.000177778	-0.0004	-0.000577778	0.000258295	0.000290046	0.000690624	7.26586e-05	0.000160544	0.950959	0.944942	0.920656	0.864046	0.865513	0.214296	0.134408	0.378911	0.156389	1.02695
24.2	-0.000222222	6.66667e-05	-0.0002	-0.000177778	-0.000244444	9.25611e-05	0.000429857	0.000583199	0.000101727	0.000178378	0.959213	0.957638	0.933555	0.864353	0.874366	0.219108	0.138441	0.379098	0.1597	1.02639
24.3	-6.66667e-05	0.000111111	-0.000155556	-4.44444e-05	-0.0002	0.000295125	0.000270073	0.00049112	0.000116261	5.35453e-05	0.966323	0.965321	0.93958	0.861003	0.876607	0.224097	0.142271	0.382301	0.163507	1.02909
24.4	-0.000111111	4.44444e-05	-0.0002	-0.000511111	-0.000288889	0.000239881	7.03428e-05	0.000153498	0.000101727	0.000178378	0.970325	0.965968	0.937095	0.856857	0.870282	0.229174	0.145127	0.384038	0.168428	1.02607
24.5	4.44444e-05	8.88889e-05	2.22222e-05	2.22222e-05	-0.000622222	0.000331955	0.000369938	0.000383695	-2.90796e-05	1.78789e-05	0.972124	0.963591	0.930481	0.859203	0.858826	0.234276	0.147201	0.381867	0.174406	1.01055
24.6	-8.88889e-05	0.000155556	-0.000288889	-0.000422222	-8.88889e-05	9.25611e-05	0.0002501	0.000291616	0.000232533	-0.000124787	0.971552	0.961558	0.922544	0.869656	0.84492	0.239768	0.149735	0.381222	0.180648	0.986779
24.7	-0.0002	2.22222e-05	-0.000244444	-8.88889e-05	-0.000244444	0.000295125	0.0002501	0.000583199	0.000217999	-1.77876e-05	0.967182	0.95923	0.912225	0.879619	0.828879	0.245966	0.1541	0.39019	0.186296	0.965862
24.8	-0.000111111	0.000311111	-0.000355556	-0.000111111	-0.0006	9.25611e-05	0.000529722	0.000675278	0.000101727	3.57121e-05	0.959718	0.955103	0.900827	0.8803	0.813301	0.252518	0.160514	0.409213	0.190755	0.956288
24.9	-0.000111111	-4.44444e-05	-0.0002	-0.000288889	-0.000488889	0.000239881	0.000310019	0.000644585	0.000232533	5.35453e-05	0.951859	0.950163	0.894287	0.873113	0.804244	0.258779	0.167744	0.430339	0.193449	0.961775
25	-6.66667e-05	8.88889e-05	-0.000355556	-0.000311111	-0.0004	0.000239881	0.000529722	0.000659931	0.000203465	0.000178378	0.946298	0.947604	0.897296	0.867231	0.80645	0.264539	0.174243	0.444827	0.194279	0.979427
25.1	-0.000266667	-4.44444e-05	-0.0002	-0.000288889	-0.000333333	0.000166221	0.000130262	0.000399041	0.000232533	0.000267544	0.946376	0.950899	0.909246	0.870705	0.819553	0.27004	0.179393	0.448221	0.194624	0.995408
25.2	0.000111111	-2.22222e-05	-0.000355556	2.22222e-05	-0.000422222	0.000203051	0.000369938	0.000460427	0.000276135	0.000142711	0.954275	0.960506	0.925155	0.884044	0.837872	0.275696	0.183589	0.441172	0.196815	0.993074
25.3	8.88889e-05	-2.22222e-05	0.000222222	-0.000155556	-0.000488889	0.000405615	0.0002501	0.000368348	0.00043601	0.000374543	0.966289	0.971522	0.937916	0.899199	0.853253	0.282008	0.187471	0.428897	0.201863	0.971203
25.4	-0.000111111	0.000133333	-0.000288889	-0.0002	-0.000244444	0.000258295	0.000130262	0.000629238	0.000276135	4.56533e-08	0.97535	0.978282	0.943331	0.907309	0.860787	0.289307	0.191237	0.41784	0.208357	0.946086
25.5	4.44444e-05	2.22222e-05	-0.000133333	-8.88889e-05	-0.000422222	0.000203051	0.0002501	0.000322309	0.000319737	-0.000160453	0.978858	0.980928	0.944325	0.908405	0.862039	0.297556	0.19468	0.411927	0.214403	0.933072
25.6	-0.000177778	-0.000333333	-2.22222e-05	-0.000444444	-0.000533333	0.000147806	0.000310019	0.000629238	0.000261601	0.000196211	0.979057	0.982903	0.945982	0.908863	0.861325	0.307254	0.197924	0.415069	0.219958	0.935895
25.7	4.44444e-05	0.0002	-4.44444e-05	4.44444e-05	-0.0002	0.000221466	0.000170208	0.000475774	0.000232533	0.000214044	0.977658	0.984294	0.947804	0.911034	0.860748	0.320274	0.201756	0.433336	0.226222	0.954029
25.8	0.000177778	0.000377778	4.44444e-05	-0.000533333	-0.000311111	9.25611e-05	0.0002501	0.000552506	0.000261601	-0.000124787	0.974937	0.983057	0.946007	0.911803	0.859659	0.337758	0.20681	0.465401	0.233325	0.985116
25.9	0	0.000111111	-4.44444e-05	-0.000111111	-0.000377778	0.000203051	0.000290046	0.000552506	0.000232533	-3.56207e-05	0.971648	0.980016	0.940964	0.909094	0.856093	0.356666	0.212918	0.495561	0.240141	1.01638
26	-8.88889e-05	0	0.000111111	-0.0002	-0.000288889	0.000239881	0.000290046	0.000644585	0.000334271	0.000285377	0.968429	0.977628	0.936879	0.90401	0.848569	0.370978	0.219641	0.507015	0.246416	1.0267
26.1	-2.22222e-05	0.000311111	6.66667e-05	-0.000377778	-0.000244444	0.000166221	0.000389911	0.000567852	0.000305203	0.000285377	0.965492	0.97626	0.935748	0.89866	0.839439	0.378584	0.22682	0.498029	0.253563	1.00551
26.2	-0.000155556	6.66667e-05	-2.22222e-05	-6.66667e-05	2.22222e-05	0.000479275	0.000329992	0.000368348	0.000305203	0.000374543	0.964295	0.975216	0.936092	0.895594	0.835226	0.386215	0.23429	0.480514	0.262958	0.968255
26.3	-0.000111111	0.000244444	-2.22222e-05	4.44444e-05	0	0.00027671	0.000290046	0.000828742	0.000276135	5.35453e-05	0.966734	0.97452	0.936415	0.896462	0.839541	0.404487	0.241536	0.468579	0.274414	0.946387
26.4	-4.44444e-05	-0.000133333	-0.000111111	-0.000222222	-0.000355556	7.41462e-05	0.000190181	0.000659931	0.000159863	0.000107045	0.971536	0.973334	0.936654	0.898692	0.847454	0.435734	0.247903	0.467371	0.286248	0.954058
26.5	-0.000111111	0.000155556	6.66667e-05	-0.000111111	-0.000466667	0.000258295	0.000349965	0.000521813	0.000450544	3.57121e-05	0.974614	0.970356	0.937425	0.897369	0.851933	0.468792	0.252951	0.468911	0.296354	0.969895
26.6	0.000222222	0.000444444	0.000111111	-4.44444e-05	-0.000311111	0.000405615	0.000469803	0.000475774	0.000174397	0.000160544	0.973981	0.966902	0.938932	0.891782	0.852992	0.490713	0.256944	0.463531	0.304775	0.964007
26.7	0.000266667	0.0004	-8.88889e-05	-0.000155556	0.000133333	0.000203051	0.000230127	0.000613892	0.000290669	0.000338876	0.970971	0.964827	0.938928	0.88558	0.854135	0.503415	0.261078	0.454796	0.315436	0.938315
26.8	0.000266667	0.000333333	0.000222222	-2.22222e-05	-0.000177778	0.0003872	0.000270073	0.000721317	0.000450544	0.000124878	0.966872	0.962151	0.933972	0.881289	0.853853	0.522279	0.266507	0.454862	0.332102	0.924675
26.9	0.000355556	0.000111111	0.000177778	-0.000355556	-0.000111111	0.000405615	0.000469803	0.000629238	0.000217999	-0.000106953	0.962973	0.95711	0.925788	0.880191	0.849297	0.556405	0.273064	0.467404	0.352391	0.943979
27	0.000333333	0.0002	-0.000333333	-8.88889e-05	-0.0004	0.000626594	0.000230127	0.000521813	0.000232533	0.00030321	0.962639	0.95429	0.92205	0.885038	0.844963	0.597397	0.279751	0.483903	0.369439	0.982415
27.1	0.000177778	0.000355556	0.000311111	-0.000488889	-8.88889e-05	0.000331955	0.000349965	0.000767356	0.000290669	7.13785e-05	0.967692	0.959053	0.927287	0.896423	0.848271	0.631049	0.286083	0.495049	0.379701	1.01198
27.2	0.000288889	0.000288889	0.000177778	-0.000111111	-0.000244444	0.000516104	0.000349965	0.000721317	0.000494146	0.000321043	0.974417	0.968698	0.937532	0.908846	0.858106	0.653714	0.292352	0.500493	0.386709	1.02163
27.3	0.000111111	0.000222222	0.000244444	0.000111111	-8.88889e-05	0.000239881	0.000349965	0.000613892	0.000203465	-1.77876e-05	0.978459	0.976393	0.946117	0.915861	0.865515	0.672925	0.299393	0.509339	0.397702	1.02152
27.4	0.000177778	0.000266667	0.000355556	0	-2.22222e-05	0.00035037	0.000230127	0.000721317	0.000290669	0.00024971	0.980995	0.980413	0.950167	0.917241	0.86473	0.694359	0.308474	0.530505	0.416554	1.02374
27.5	-6.66667e-05	0.000244444	8.88889e-05	-4.44444e-05	6.66667e-05	0.000239881	0.000290046	0.00049112	0.000348805	0.00024971	0.98455	0.982885	0.950046	0.917019	0.857633	0.710943	0.320069	0.55842	0.438248	1.02598
27.6	0.0002	0.000155556	-0.0002	-0.000155556	-0.000355556	3.73163e-05	0.00044983	0.00070597	0.000334271	0.000178378	0.986132	0.983171	0.946577	0.916522	0.848821	0.709247	0.332518	0.573856	0.452319	1.01651
27.7	-2.22222e-05	0.000266667	8.88889e-05	-0.000155556	-0.0004	0.000331955	0.000489776	0.00075201	0.000523214	0.000231877	0.981323	0.979203	0.940909	0.913904	0.841463	0.690113	0.343635	0.5649	0.454286	0.993994
27.8	0	6.66667e-05	0.000266667	-0.000422222	4.44444e-05	0.000331955	0.0002501	0.000828742	0.000348805	0.000124878	0.972944	0.972983	0.935617	0.910357	0.837911	0.675135	0.353682	0.539702	0.450306	0.974301
27.9	-0.000244444	0.000355556	2.22222e-05	-4.44444e-05	-0.0004	0.000516104	0.000230127	0.000721317	0.000159863	0.000410209	0.968778	0.969134	0.934103	0.911835	0.840598	0.68417	0.365303	0.514715	0.448362	0.972469
28	-6.66667e-05	0.0002	-2.22222e-05	-4.44444e-05	6.66667e-05	0.000497689	0.000429857	0.000767356	0.000305203	0.000231877	0.971998	0.96978	0.938005	0.922237	0.85057	0.714578	0.381096	0.500677	0.450742	0.986231
28.1	0.000355556	8.88889e-05	0.000133333	0.0002	-4.44444e-05	0.000368785	0.000609614	0.000905474	0.000232533	8.92117e-05	0.979149	0.97456	0.945132	0.937859	0.865026	0.74925	0.402038	0.501868	0.457609	1.00307
28.2	0.000266667	0.000444444	0	-6.66667e-05	-0.000111111	0.00035037	0.000210154	0.000690624	0.000377873	0.000160544	0.985415	0.982214	0.950324	0.950342	0.876868	0.7728	0.425718	0.516289	0.469894	1.0131
28.3	8.88889e-05	0.000311111	0.000311111	0.000355556	-0.000222222	0.000368785	0.000409884	0.000828742	0.000406942	0.000178378	0.987528	0.988949	0.948874	0.953444	0.879405	0.776931	0.445729	0.534772	0.485567	1.01111
28.4	0.000311111	0.000288889	0.000222222	0.000333333	-0.000311111	0.00046086	0.000709479	0.000982207	0.000276135	5.35453e-05	0.984154	0.989481	0.940543	0.947354	0.873459	0.767209	0.457635	0.549447	0.50024	0.999017
28.5	0.000244444	0.000622222	-8.88889e-05	-0.000111111	-0.000244444	0.000516104	0.000349965	0.0010129	0.000130795	8.92117e-05	0.976453	0.982084	0.930401	0.937807	0.866637	0.764929	0.465837	0.560528	0.511974	0.988907
28.6	0.000155556	0.000488889	0.000266667	0.000244444	6.66667e-05	0.000368785	0.000709479	0.000859435	0.000334271	0.000178378	0.966861	0.96994	0.924083	0.930079	0.864109	0.785474	0.479258	0.568929	0.520086	0.99168
28.7	0.000511111	0.000244444	0.000288889	0	-0.000244444	0.000295125	0.000469803	0.000659931	0.00050868	-0.000106953	0.957447	0.958299	0.922694	0.924108	0.865013	0.818732	0.500967	0.570403	0.522832	1.0034
28.8	8.88889e-05	0.000177778	0.000266667	-2.22222e-05	-0.000244444	0.000442445	0.000609614	0.000767356	0.000465078	0.000196211	0.950677	0.952201	0.923712	0.916816	0.867739	0.842522	0.525761	0.562289	0.520525	1.011
28.9	0.000266667	0.0002	0.000288889	0.000111111	0.0002	0.000479275	0.000529722	0.000905474	0.000639486	0.000267544	0.94913	0.953423	0.924697	0.907355	0.871335	0.845436	0.5453	0.54855	0.515971	1.00621
29	0.0002	0.0004	0.000155556	8.88889e-05	-4.44444e-05	0.000497689	0.000409884	0.000997553	0.000639486	0.000160544	0.952091	0.957859	0.92432	0.898405	0.872334	0.828538	0.553674	0.535355	0.510258	0.988311
29.1	0.000355556	0.000266667	-8.88889e-05	-2.22222e-05	0.000177778	0.000497689	0.000409884	0.000813396	0.000319737	0.000267544	0.954844	0.959166	0.921931	0.893507	0.867267	0.797503	0.551294	0.525568	0.502816	0.96121
29.2	0.000266667	0.000311111	0.000355556	0.000311111	-0.000288889	0.000295125	0.000489776	0.000936167	0.000494146	0.000374543	0.953628	0.954749	0.917683	0.893194	0.856955	0.761606	0.544072	0.517354	0.494847	0.934021
29.3	0.000111111	0.000444444	0.000488889	0.0002	6.66667e-05	0.00046086	0.000190181	0.000874782	0.000348805	0.000267544	0.950136	0.946421	0.912782	0.894035	0.844308	0.733162	0.537572	0.507127	0.488892	0.918912
29.4	0.000155556	0.000466667	0.000177778	0.000311111	-0.000155556	0.000295125	0.0002501	0.00127379	0.000566816	0.000499375	0.950209	0.939138	0.910646	0.893679	0.832405	0.722098	0.53414	0.494721	0.486301	0.922605
29.5	0.000155556	0.000355556	0.000133333	-0.000111111	4.44444e-05	0.00031354	0.000369938	0.00104359	0.000494146	0.000214044	0.95838	0.940411	0.917051	0.895343	0.827082	0.73254	0.536925	0.48521	0.48816	0.941065
29.6	0.000555556	0.000333333	0.000222222	-0.000133333	-0.000155556	0.000203051	0.000609614	0.000874782	0.000624952	0.000410209	0.972975	0.954449	0.934872	0.902924	0.83434	0.76383	0.552815	0.485989	0.498048	0.964439
29.7	6.66667e-05	0.000533333	0.0004	-0.000222222	0.0002	0.000331955	0.000589641	0.00108963	0.000203465	0.00024971	0.986641	0.974959	0.957814	0.913957	0.851913	0.809897	0.586682	0.502978	0.520256	0.985473
29.8	8.88889e-05	0.0004	0.000644444	0	-0.000222222	0.000479275	0.000270073	0.00104359	0.000610418	0.00024971	0.992884	0.989193	0.972947	0.922373	0.868738	0.85607	0.630869	0.535256	0.552504	1.00133
29.9	0.000377778	0.000444444	0.000266667	0.000222222	0.0002	0.000608179	0.000569668	0.00104359	0.000494146	0.00030321	0.991308	0.990005	0.971678	0.925982	0.874823	0.881365	0.663681	0.569364	0.581698	1.00898
30	0.000511111	0.000377778	0.000333333	-2.22222e-05	6.66667e-05	0.000295125	0.000589641	0.00102825	0.000610418	0.000410209	0.986166	0.981334	0.9582	0.92816	0.869812	0.871701	0.665876	0.585786	0.592243	1.0041
30.1	0.000466667	0.000155556	0.000222222	4.44444e-05	-0.000155556	0.00035037	0.000549695	0.00110498	0.00050868	0.000338876	0.981838	0.97318	0.946035	0.934585	0.862665	0.83521	0.641373	0.579384	0.58202	0.987966
30.2	0.000177778	0.000355556	0.000222222	0.000155556	0.000333333	0.000516104	0.000489776	0.00104359	0.000639486	0.000142711	0.979563	0.972201	0.944549	0.947865	0.863072	0.801005	0.616779	0.568435	0.567162	0.97171
30.3	6.66667e-05	0.000666667	0.000288889	0.000222222	-0.000155556	0.00046086	0.000669533	0.00151933	0.000552282	0.000107045	0.976971	0.975991	0.950672	0.962538	0.871947	0.796118	0.617312	0.575203	0.566855	0.967765
30.4	0.000422222	0.000177778	8.88889e-05	0.000288889	2.22222e-05	0.000497689	0.000849289	0.00110498	0.000755758	0.000214044	0.971931	0.977453	0.956263	0.968864	0.882353	0.820419	0.643243	0.599444	0.583341	0.976642
30.5	-0.000111111	0.000444444	0	2.22222e-05	-4.44444e-05	0.000497689	0.000529722	0.0012431	0.000712156	0.000392376	0.966327	0.973897	0.958681	0.96436	0.88948	0.845819	0.670286	0.617579	0.59957	0.985344
30.6	0.0002	0.0002	-0.000155556	0.000155556	-0.000177778	0.000368785	0.000729452	0.00130448	0.000537748	0.000445876	0.963186	0.96827	0.959347	0.956166	0.894326	0.844718	0.676044	0.610157	0.599173	0.981551
30.7	0.0004	0.000288889	0.000266667	2.22222e-05	2.22222e-05	0.000571349	0.000369938	0.00118171	0.000523214	0.000321043	0.961959	0.96279	0.957186	0.950124	0.897081	0.820342	0.666059	0.584982	0.586513	0.969069
30.8	8.88889e-05	0.000511111	0.000266667	2.22222e-05	-4.44444e-05	0.000479275	0.000489776	0.000951514	0.000784827	0.000517208	0.959944	0.955915	0.949773	0.944367	0.89393	0.802188	0.66622	0.566793	0.580612	0.964299
30.9	0.000511111	0.000577778	6.66667e-05	-8.88889e-05	-0.000111111	0.000497689	0.000589641	0.0012124	0.000799361	0.000499375	0.955839	0.945683	0.938429	0.93579	0.883977	0.809247	0.689403	0.568919	0.591293	0.975319
31	0.000333333	0.0002	6.66667e-05	6.66667e-05	-0.000177778	0.000681839	0.000669533	0.00104359	0.000595884	0.000338876	0.949801	0.933591	0.928117	0.926733	0.873996	0.829461	0.721766	0.584787	0.610834	0.991684
31.1	-2.22222e-05	0.0002	0.000311111	0.000133333	-6.66667e-05	0.000479275	0.000749425	0.00122775	0.000465078	0.000428042	0.943307	0.924858	0.923716	0.922666	0.870554	0.839264	0.742459	0.601132	0.625976	0.99802
31.2	0.0006	0.0006	0.0004	0.000422222	-0.000355556	0.000516104	0.000809343	0.00125844	0.000537748	0.000445876	0.940183	0.925431	0.927811	0.926664	0.871013	0.826048	0.741057	0.605949	0.625705	0.987476
31.3	0.0004	0.000555556	0.000488889	0.000155556	0.000355556	0.0003872	0.000749425	0.00158072	0.000712156	0.000338876	0.944409	0.937815	0.939588	0.937746	0.868639	0.787124	0.714325	0.589016	0.602015	0.959724
31.4	0.000222222	0.000422222	0.000311111	0.000311111	0.000133333	0.000571349	0.000509749	0.00115102	0.00065402	0.000178378	0.955402	0.957979	0.953864	0.952568	0.863326	0.729419	0.665048	0.550383	0.558247	0.920448
31.5	0.000311111	0.000577778	-0.0002	2.22222e-05	0.000222222	0.000534519	0.000549695	0.00147329	0.000639486	0.000499375	0.967094	0.976044	0.963155	0.966994	0.860822	0.677451	0.609979	0.507133	0.513865	0.88664
31.6	0.000444444	0.000533333	0.000244444	0.000222222	-4.44444e-05	0.000534519	0.000409884	0.00155003	0.000813895	0.00035671	0.972327	0.982189	0.962833	0.976683	0.863896	0.658128	0.572495	0.47983	0.488959	0.876488
31.7	0.0004	0.000733333	0.000111111	0.0002	-4.44444e-05	0.000737083	0.000569668	0.00105894	0.000712156	0.000267544	0.967671	0.973472	0.953662	0.978499	0.869294	0.669423	0.561305	0.473235	0.486306	0.888346
31.8	0.000488889	0.000644444	0.000422222	4.44444e-05	0.000177778	0.000829158	0.000489776	0.00168814	0.000770292	0.000392376	0.955648	0.955661	0.939867	0.973183	0.872355	0.685456	0.569854	0.479452	0.496232	0.903536
31.9	0.0004	0.000666667	0.000355556	0.0002	0.000288889	0.000773913	0.000769397	0.00176488	0.000901099	0.000445876	0.944545	0.939867	0.927387	0.966088	0.872032	0.694101	0.594328	0.494189	0.512505	0.911537
32	0.0004	0.000355556	0.000266667	0.0002	-0.000111111	0.000792328	0.000589641	0.0014426	0.000697622	0.000124878	0.943109	0.935538	0.922181	0.962643	0.870315	0.702578	0.63132	0.515028	0.532357	0.915752
32.1	0.000222222	0.000711111	0.000533333	0.000266667	-0.000288889	0.000645009	0.000389911	0.0016728	0.000755758	0.000392376	0.95098	0.942049	0.924945	0.961794	0.867323	0.710678	0.664626	0.531589	0.548624	0.917262
32.2	0.0002	0.0004	0.000155556	0.0004	0.000133333	0.000921233	0.000589641	0.0014426	0.000988303	0.00024971	0.957982	0.949319	0.929084	0.957526	0.860682	0.713702	0.682212	0.538109	0.557571	0.915407
32.3	0.000488889	0.000355556	0.000222222	0.000533333	-0.000133333	0.000792328	0.000529722	0.00158072	0.000799361	0.000445876	0.957649	0.951462	0.929415	0.949812	0.851948	0.724528	0.697143	0.547218	0.56777	0.920225
32.4	0.000266667	0.000622222	0.000311111	0.000177778	0	0.000626594	0.000609614	0.00194903	0.000639486	5.35453e-05	0.956333	0.954682	0.929729	0.948372	0.849226	0.756564	0.724811	0.570604	0.585445	0.940318
32.5	0.000555556	0.000377778	6.66667e-05	0.000288889	-6.66667e-05	0.000718669	0.000549695	0.00174953	0.000624952	0.000196211	0.963796	0.966091	0.935856	0.960008	0.858599	0.793845	0.753735	0.597195	0.59961	0.96305
32.6	8.88889e-05	0.000511111	0.000355556	0.000111111	-2.22222e-05	0.000755498	0.000489776	0.00133518	0.000813895	0.000392376	0.979676	0.981601	0.945164	0.977806	0.87539	0.805993	0.76029	0.606897	0.595135	0.965332
32.7	0.000577778	0.000577778	0.000244444	0.000111111	6.66667e-05	0.000958063	0.000290046	0.00162676	0.000973769	0.000231877	0.994116	0.991349	0.949582	0.988942	0.888435	0.782979	0.736176	0.592884	0.571206	0.939055
32.8	0.000466667	0.0008	0.000533333	0.000177778	-8.88889e-05	0.00101331	0.000529722	0.00201042	0.000872031	0.000428042	0.998912	0.99167	0.946664	0.988545	0.891229	0.743342	0.69344	0.562767	0.540448	0.899234
32.9	0.000311111	0.000444444	0.000222222	-0.000133333	0.000111111	0.00110538	0.000529722	0.00168814	0.00103191	0.000410209	0.994121	0.986505	0.941884	0.981481	0.8853	0.720091	0.660218	0.532712	0.52002	0.873953
33	0.0002	0.000155556	0.000311111	0.000244444	-0.000422222	0.0012527	0.000769397	0.00185695	0.000944701	0.000107045	0.985198	0.981103	0.940789	0.975285	0.87588	0.736153	0.6659	0.521111	0.522698	0.882961
33.1	0.0004	0.000422222	0.000488889	4.44444e-05	-0.000266667	0.00101331	0.000689506	0.00182626	0.000988303	0.000321043	0.9775	0.978431	0.943221	0.975139	0.868425	0.780571	0.710918	0.533898	0.545961	0.918245
33.2	0.000311111	0.000466667	0.000311111	0.000177778	-4.44444e-05	0.00121587	0.000609614	0.00197973	0.000973769	0.000160544	0.97355	0.97888	0.945462	0.981544	0.866397	0.815577	0.760555	0.557557	0.57244	0.951221
33.3	0.000444444	0.000555556	8.88889e-05	0.000222222	0.000133333	0.00132636	0.00064956	0.0018723	0.000842963	0.000445876	0.972727	0.980531	0.945367	0.989222	0.869205	0.815096	0.78181	0.574602	0.587302	0.961602
33.4	0.000266667	0.000666667	0.0004	0.000511111	-0.0004	0.00147368	0.000609614	0.00220992	0.000930167	0.000428042	0.973453	0.981349	0.944669	0.991152	0.8738	0.788175	0.775264	0.581329	0.591402	0.952543
33.5	0.000377778	0.000422222	0.0004	2.22222e-05	0.000133333	0.00154734	0.000889235	0.00207181	0.00111911	0.000588541	0.976055	0.982174	0.94691	0.986218	0.878123	0.76144	0.762812	0.58478	0.594708	0.938557
33.6	0.000755556	0.000644444	0.000555556	0.000333333	0.0002	0.0012527	0.00064956	0.00185695	0.000915633	0.000570708	0.982006	0.985806	0.953706	0.980609	0.881802	0.748891	0.756483	0.58776	0.601635	0.926919
33.7	0.000666667	0.000222222	0.000355556	0.000222222	0.000333333	0.00151051	0.000889235	0.002302	0.00113364	0.000392376	0.991031	0.993402	0.963299	0.980365	0.885682	0.745845	0.750463	0.585138	0.606785	0.914725
33.8	0.000311111	0.000577778	4.44444e-05	0.000244444	0.000133333	0.00178673	0.00100907	0.00233269	0.00113364	0.000535042	1.00021	1.0029	0.971637	0.984359	0.891473	0.746019	0.738786	0.574464	0.604224	0.901116
33.9	0.000577778	0.000355556	0.000488889	0.000266667	0.000355556	0.00180515	0.0009891	0.00207181	0.00129352	0.000321043	1.00522	1.01023	0.974911	0.986034	0.899464	0.751723	0.729486	0.562299	0.596688	0.893554
34	0.000155556	0.000422222	0.000288889	0.000333333	6.66667e-05	0.00176832	0.000909208	0.00236339	0.00129352	0.000374543	1.0038	1.01221	0.9734	0.981919	0.906731	0.762915	0.734619	0.556173	0.591477	0.895702
34.1	0.0004	0.000488889	0.000422222	0.000511111	0.000266667	0.00222869	0.000869262	0.00240943	0.00135165	0.000374543	0.99841	1.0086	0.971692	0.975688	0.908888	0.769493	0.751562	0.556656	0.590316	0.898239
34.2	0.000155556	0.000355556	0.000155556	0.000311111	0.000244444	0.00202613	0.0012088	0.00184161	0.00129352	0.000535042	0.991649	0.999551	0.971328	0.970493	0.902548	0.767824	0.76768	0.563308	0.591556	0.894156
34.3	0.000533333	0.000844444	0.000288889	0.000288889	-4.44444e-05	0.0021182	0.00104902	0.00231735	0.00127898	0.00035671	0.980452	0.98277	0.966103	0.961548	0.887027	0.77207	0.780376	0.580087	0.59919	0.894104
34.4	0.000355556	0.000511111	0.000155556	0.000266667	2.22222e-05	0.00197088	0.00118883	0.00262428	0.00143886	0.00074904	0.962127	0.958429	0.951049	0.944086	0.867294	0.791478	0.793477	0.604965	0.617288	0.910678
34.5	0.000422222	0.000711111	0.000333333	0.000422222	0.000111111	0.00241284	0.00118883	0.00254755	0.00138072	0.000606374	0.944696	0.935816	0.933547	0.925738	0.854222	0.811061	0.799791	0.624058	0.638113	0.936602
34.6	0.000377778	0.000644444	0.000577778	0.000111111	-8.88889e-05	0.00237601	0.00126872	0.0027317	0.00156966	0.000535042	0.941209	0.927544	0.926887	0.920752	0.856041	0.81405	0.791372	0.62838	0.649646	0.954137
34.7	0.000577778	0.000355556	0.000133333	0.000333333	2.22222e-05	0.00221028	0.00124875	0.00262428	0.00151153	0.000820373	0.952791	0.935484	0.933405	0.931886	0.868731	0.808519	0.779639	0.626836	0.652673	0.95768
34.8	0.000177778	0.000755556	0.000488889	0.000244444	-8.88889e-05	0.00193405	0.00140853	0.00274705	0.00143886	0.000463709	0.966862	0.949182	0.943199	0.947522	0.880846	0.811481	0.781138	0.631143	0.65632	0.953926
34.9	0.000266667	0.000733333	0.000244444	6.66667e-05	-2.22222e-05	0.00219186	0.00124875	0.00277774	0.00120631	0.000677707	0.974371	0.959963	0.94949	0.957637	0.888297	0.817724	0.789833	0.636235	0.658569	0.94661
35	0.000288889	0.000555556	0.0004	0.000311111	0.0004	0.00219186	0.00160826	0.00300794	0.00139526	0.000784706	0.979164	0.968973	0.954962	0.963252	0.896609	0.806685	0.784736	0.627245	0.647958	0.934005
35.1	0.000288889	0.000244444	0.000244444	0.000177778	0.000177778	0.00228394	0.00170813	0.00285447	0.0015842	0.00080254	0.98686	0.978886	0.962279	0.968731	0.907986	0.777978	0.761715	0.602384	0.626697	0.920074
35.2	0.000333333	0.000333333	0.000377778	2.22222e-05	0	0.00237601	0.00186791	0.00299259	0.00161327	0.000606374	0.993899	0.985821	0.968468	0.973799	0.915474	0.76021	0.740951	0.578718	0.615653	0.91711
35.3	0.000511111	0.000666667	0.000288889	0.000377778	0.000155556	0.00239443	0.00180799	0.0031614	0.00177314	0.000891705	0.992599	0.983816	0.970202	0.975339	0.912048	0.779485	0.744157	0.57467	0.631525	0.933437
35.4	0.000488889	0.000422222	0.000866667	0.000266667	0.000288889	0.00278114	0.00166818	0.00317675	0.00184581	0.00074904	0.981131	0.972933	0.96761	0.971354	0.898609	0.830519	0.77588	0.593706	0.670246	0.963352
35.5	8.88889e-05	0.000333333	0.000133333	4.44444e-05	-2.22222e-05	0.00259699	0.00196778	0.00313071	0.00197662	0.0011057	0.965613	0.960524	0.962364	0.962827	0.882079	0.882994	0.823932	0.62541	0.713437	0.991486
35.6	0.000177778	0.000533333	0.000422222	-4.44444e-05	-0.000111111	0.0028548	0.00240718	0.00313071	0.00212196	0.00108787	0.954997	0.955057	0.955995	0.953845	0.869266	0.91069	0.868174	0.655614	0.742554	1.00511
35.7	0.0002	0.000555556	0.0004	0.000311111	0.000222222	0.00279956	0.00226737	0.00354507	0.00193302	0.00114137	0.953449	0.958191	0.950097	0.947752	0.861681	0.91104	0.890784	0.674388	0.748722	1.00224
35.8	0.000377778	0.000511111	0.000311111	0.0004	0.000288889	0.00320468	0.00214753	0.00342229	0.00204929	0.0013197	0.957021	0.964178	0.946759	0.94374	0.855951	0.89893	0.887125	0.680576	0.736508	0.990328
35.9	0.000266667	0.000288889	0.0004	-6.66667e-05	4.44444e-05	0.00316785	0.00236724	0.0035911	0.00220916	0.00133754	0.959227	0.967532	0.947449	0.940229	0.85116	0.886409	0.868366	0.680687	0.717859	0.978532
36	0.000355556	0.000533333	0.000177778	0.000244444	0.000222222	0.00316785	0.00264686	0.00375992	0.0022237	0.00139103	0.957898	0.967391	0.950406	0.938675	0.852716	0.871195	0.848033	0.679398	0.699563	0.970444
36.1	0.000244444	0.000466667	0.000177778	0.000266667	6.66667e-05	0.00333359	0.00260691	0.00377526	0.00233997	0.00165853	0.955078	0.965008	0.952001	0.940909	0.865267	0.846181	0.829157	0.673776	0.680374	0.964604
36.2	4.44444e-05	2.22222e-05	0.0002	0.000111111	8.88889e-05	0.0032231	0.00278667	0.00366784	0.00229637	0.00187253	0.953949	0.962752	0.952575	0.945774	0.884438	0.816666	0.811096	0.661535	0.661288	0.960582
36.3	0.000177778	0.000666667	0.000466667	0.000288889	0.000111111	0.00333359	0.00266683	0.0040515	0.00260158	0.00192603	0.956676	0.963971	0.955687	0.949585	0.898532	0.797959	0.798512	0.648109	0.649386	0.959666
36.4	0.000288889	0.000311111	0.0002	0.000311111	0	0.00340725	0.00286656	0.00392873	0.00248531	0.0020152	0.961668	0.968591	0.960027	0.947796	0.897836	0.797301	0.795975	0.641721	0.649623	0.960561
36.5	0.000288889	0.0002	0.000288889	0.000266667	0.000244444	0.00353615	0.0027667	0.004251	0.00254345	0.00189036	0.964077	0.971439	0.959342	0.938535	0.882836	0.810509	0.804466	0.648359	0.661662	0.960847
36.6	6.66667e-05	0.000577778	0.000422222	0.000155556	0.000111111	0.00349932	0.00328599	0.00395942	0.0023981	0.00194386	0.961628	0.968449	0.952017	0.927244	0.864641	0.831193	0.82235	0.667671	0.682462	0.960778
36.7	0.000377778	0.000155556	-2.22222e-05	0	-4.44444e-05	0.00344408	0.00308626	0.00429704	0.00271785	0.0022292	0.957122	0.961543	0.944005	0.924325	0.856473	0.849583	0.839488	0.686684	0.703187	0.959491
36.8	0.000111111	0.000466667	0.000311111	0	-0.000111111	0.0042175	0.00312621	0.00469605	0.00297947	0.0020152	0.954185	0.956281	0.941092	0.935116	0.86357	0.850767	0.839954	0.687971	0.709515	0.951327
36.9	0.000333333	0.000355556	0.0002	6.66667e-05	2.22222e-05	0.0039597	0.00306629	0.00461932	0.00311027	0.0021757	0.954581	0.957515	0.942926	0.954604	0.880534	0.830798	0.822505	0.671779	0.696161	0.934144
37	6.66667e-05	0.000511111	8.88889e-05	6.66667e-05	-0.000466667	0.00412543	0.00290651	0.00417427	0.00311027	0.00255019	0.959185	0.966337	0.945461	0.973281	0.89719	0.810613	0.810248	0.659495	0.678695	0.919987
37.1	0.000222222	0.000266667	0.000288889	-8.88889e-05	-4.44444e-05	0.00447531	0.00362554	0.00489555	0.00316841	0.00297819	0.967601	0.978666	0.946951	0.985267	0.907322	0.816284	0.82546	0.667049	0.67928	0.926075
37.2	0.000355556	0.000533333	-2.22222e-05	8.88889e-05	-0.000311111	0.00432799	0.00396508	0.0049109	0.00318294	0.00315652	0.977855	0.988809	0.950452	0.99024	0.912295	0.842672	0.855573	0.682732	0.698492	0.950021
37.3	8.88889e-05	0.000177778	0	0.000311111	0.0002	0.00447531	0.00390516	0.00461932	0.00328468	0.00369152	0.98808	0.995247	0.959688	0.990774	0.91583	0.855289	0.863287	0.682527	0.714105	0.965998
37.4	0.000266667	0.000311111	-8.88889e-05	0.000244444	0.000111111	0.00476995	0.00362554	0.00540199	0.00354629	0.00321002	0.996364	0.999497	0.972808	0.989032	0.91725	0.83588	0.836635	0.663236	0.712217	0.955623
37.5	-4.44444e-05	6.66667e-05	6.66667e-05	0.000311111	-0.000222222	0.0045858	0.00414483	0.00546337	0.00382244	0.00351319	0.999657	1.00001	0.982608	0.984752	0.912534	0.80844	0.807231	0.646709	0.704971	0.933091
37.6	0.000133333	0.000466667	-0.0002	-0.000155556	0.000222222	0.00489886	0.00374537	0.00604654	0.00406952	0.00394118	0.995693	0.992371	0.982968	0.97595	0.900089	0.808871	0.809321	0.651519	0.711404	0.927956
37.7	0.000533333	0.000266667	0.000133333	2.22222e-05	0.000111111	0.00511984	0.00388518	0.00549407	0.00418579	0.00444051	0.984944	0.975953	0.973106	0.961459	0.882737	0.839548	0.838894	0.672048	0.732626	0.948237
37.8	4.44444e-05	2.22222e-05	8.88889e-05	6.66667e-05	-0.000177778	0.00515667	0.00464416	0.00583169	0.00404045	0.00501117	0.970549	0.957175	0.957594	0.943395	0.865816	0.866363	0.862474	0.687304	0.752325	0.972601
37.9	0.000355556	0.000422222	0.000355556	6.66667e-05	0.000244444	0.00539606	0.00444443	0.00589307	0.00412766	0.00467234	0.958969	0.945991	0.945586	0.92844	0.855335	0.858217	0.854623	0.68255	0.755084	0.97747
38	0	0.000244444	4.44444e-05	-0.000111111	4.44444e-05	0.0054513	0.0046841	0.00658366	0.00446194	0.00470801	0.958251	0.949034	0.946627	0.924974	0.855862	0.816262	0.81728	0.658684	0.738164	0.958708
38.1	6.66667e-05	0.000644444	0.000311111	-0.000222222	-0.000155556	0.00534082	0.00462418	0.00639951	0.00467995	0.00513601	0.970186	0.964434	0.961836	0.935421	0.867548	0.76444	0.769148	0.626218	0.708911	0.927176
38.2	0	0.000155556	0.000111111	0.000133333	-0.000222222	0.00567228	0.00450435	0.00695198	0.0051305	0.00586717	0.985703	0.982743	0.980387	0.951989	0.885065	0.728624	0.731227	0.598443	0.679617	0.898312
38.3	-0.000111111	0.000355556	0.0002	0.000177778	0.000155556	0.00565387	0.00496373	0.0070901	0.00526131	0.0062595	0.992782	0.993513	0.988552	0.962652	0.900071	0.725161	0.72152	0.588828	0.664436	0.885901
38.4	0.000333333	0.000488889	6.66667e-05	0.000222222	4.44444e-05	0.00589326	0.00508356	0.00710544	0.0056828	0.00629516	0.987884	0.991862	0.982102	0.961558	0.906079	0.751716	0.745997	0.604963	0.671464	0.892617
38.5	-0.000133333	0.000133333	0.000111111	0.000155556	-4.44444e-05	0.00626156	0.00492378	0.00722821	0.00550839	0.00565317	0.976935	0.980798	0.968253	0.952926	0.903006	0.789303	0.79061	0.641338	0.696259	0.908473
38.6	0.000422222	0.0002	0.000111111	-0.000133333	-0.000133333	0.00661144	0.0054231	0.00745841	0.0057264	0.00666966	0.96749	0.968882	0.956872	0.945549	0.896938	0.820221	0.831262	0.680526	0.727096	0.924082
38.7	0.000355556	0.000466667	0.000422222	-0.000133333	-0.000133333	0.00696133	0.00562283	0.00785742	0.00590081	0.00747215	0.963058	0.963888	0.95221	0.944661	0.894152	0.837427	0.852425	0.704125	0.754021	0.937793
38.8	0.0004	0.000244444	0.000533333	-0.0002	0.000155556	0.00701657	0.00534321	0.00801088	0.00598801	0.00811415	0.962913	0.966221	0.952104	0.948802	0.895912	0.840842	0.85627	0.707012	0.773479	0.949835
38.9	0.000444444	0.000244444	0.0002	-8.88889e-05	-2.22222e-05	0.0066851	0.00538316	0.00816435	0.00624962	0.00766832	0.964003	0.96945	0.952142	0.952887	0.899452	0.834485	0.854574	0.698652	0.787338	0.957911
39	-2.22222e-05	0.000311111	0.000333333	0.000222222	-0.000311111	0.0066851	0.00618208	0.00847128	0.0070926	0.00809632	0.963992	0.968832	0.950479	0.953869	0.901906	0.81979	0.848073	0.684702	0.794061	0.955754
39.1	0.000511111	8.88889e-05	-0.000177778	-4.44444e-05	-0.0002	0.00681401	0.00694105	0.00821039	0.0071798	0.00993314	0.964329	0.96677	0.949618	0.953556	0.90176	0.792329	0.823486	0.658079	0.78613	0.935254
39.2	0.000244444	0.000555556	-0.000155556	-4.44444e-05	0.000155556	0.0069245	0.00700097	0.00897771	0.00715074	0.0100223	0.968158	0.967276	0.952483	0.954691	0.898254	0.75694	0.781286	0.618637	0.766082	0.899005
39.3	0.000177778	2.22222e-05	0.000311111	0.000177778	6.66667e-05	0.0069245	0.00704092	0.0085787	0.00783384	0.0101115	0.974051	0.968171	0.957435	0.95519	0.891691	0.736416	0.749997	0.586984	0.754181	0.868082
39.4	0.000155556	0.000266667	0.000266667	2.22222e-05	0.0004	0.0079189	0.00692108	0.00919256	0.00808091	0.00998664	0.975602	0.963525	0.959856	0.950274	0.883896	0.749733	0.756818	0.584245	0.766069	0.86556
39.5	0.000244444	0.0002	0.0002	-0.000333333	8.88889e-05	0.00876599	0.00708086	0.00960692	0.00818265	0.0110745	0.969464	0.952938	0.958241	0.940675	0.876937	0.788784	0.795124	0.607666	0.792151	0.892379
39.6	0.0004	0.000177778	0.000266667	8.88889e-05	0.000111111	0.00780842	0.00732054	0.00969899	0.008546	0.0110745	0.960571	0.944029	0.956121	0.934098	0.871709	0.829224	0.835968	0.638961	0.812246	0.928378
39.7	0.000422222	0.000288889	0.000266667	-0.000288889	-4.44444e-05	0.00801098	0.00768005	0.00988315	0.00920003	0.0107535	0.957047	0.944897	0.95751	0.936765	0.868624	0.858223	0.864713	0.668912	0.82239	0.955986
39.8	0.000266667	0.0004	0.000222222	0.0002	2.22222e-05	0.00847135	0.00829922	0.00963761	0.00904016	0.01177	0.962047	0.956918	0.962329	0.947055	0.868885	0.876931	0.887686	0.697859	0.832696	0.972194
39.9	0.000377778	0.0004	0.000511111	0	4.44444e-05	0.00823196	0.00819935	0.0104356	0.010043	0.0130361	0.972207	0.975228	0.967804	0.959024	0.873812	0.881603	0.905555	0.718184	0.844641	0.978687
40	-6.66667e-05	6.66667e-05	0.000177778	-0.000133333	0	0.00802939	0.00813943	0.0105891	0.0102465	0.0130539	0.981933	0.992708	0.972665	0.968352	0.88315	0.863143	0.904139	0.716188	0.846669	0.974274
40.1	0.000355556	-0.000133333	-4.44444e-05	0.000355556	0.000111111	0.00810305	0.00762013	0.0112797	0.0104209	0.0129291	0.98757	1.00325	0.977465	0.973366	0.895162	0.824173	0.874811	0.689745	0.830492	0.958783
40.2	0.000222222	0.000422222	0.000222222	0.000111111	2.22222e-05	0.00871075	0.00863876	0.0117401	0.0106825	0.0141596	0.988441	1.00498	0.98177	0.974272	0.907856	0.779841	0.826564	0.650957	0.800681	0.935048
40.3	-2.22222e-05	0.000222222	0.000111111	0.000177778	-2.22222e-05	0.00904222	0.00795967	0.0124	0.0114819	0.0149086	0.984755	1.00045	0.982575	0.97229	0.918335	0.745993	0.780246	0.616969	0.77127	0.908667
40.4	-0.000133333	-8.88889e-05	0.000111111	-0.0002	-0.000355556	0.00963149	0.00772	0.0128911	0.0119615	0.0146768	0.976345	0.992156	0.975975	0.966994	0.922076	0.738372	0.763031	0.605437	0.758883	0.89177
40.5	0.000111111	0.000266667	2.22222e-05	-0.000288889	-0.000533333	0.0090238	0.008459	0.0133668	0.0128045	0.0156576	0.965843	0.981222	0.963175	0.956943	0.916936	0.769163	0.79362	0.625359	0.771767	0.898861
40.6	0.000266667	0.000244444	0.000355556	-0.000177778	-0.000133333	0.00964991	0.00837911	0.0140881	0.0128335	0.0167811	0.960286	0.971641	0.954219	0.945214	0.908131	0.826783	0.855199	0.662166	0.799381	0.929271
40.7	4.44444e-05	8.88889e-05	-0.000133333	0.000133333	2.22222e-05	0.0101103	0.0089783	0.0147633	0.0138655	0.0167989	0.964959	0.970118	0.959408	0.939758	0.904694	0.872038	0.898525	0.684274	0.818813	0.960565
40.8	0.000288889	0.000511111	6.66667e-05	-4.44444e-05	-4.44444e-05	0.0107916	0.00903822	0.0158683	0.0143887	0.0176906	0.977818	0.979526	0.976665	0.945988	0.909908	0.872077	0.888532	0.674149	0.815744	0.968412
40.9	0.000311111	6.66667e-05	-0.000177778	0.000222222	-8.88889e-05	0.0104417	0.00871865	0.0168044	0.0151154	0.0184396	0.992925	0.996156	0.993621	0.962385	0.918622	0.833504	0.838839	0.64559	0.796613	0.950399
41	0.000133333	0.000377778	-0.0002	-4.44444e-05	-0.000177778	0.0105338	0.009198	0.0164975	0.0157985	0.0192777	1.00585	1.0129	1.00137	0.983009	0.92348	0.793518	0.792978	0.625486	0.780259	0.925939
41.1	0.000177778	0.000644444	0.0002	0.000355556	-0.000133333	0.0106811	0.00895832	0.0167123	0.0169176	0.0202229	1.01375	1.02236	1.00041	1.00105	0.920407	0.779728	0.778287	0.62441	0.77906	0.913304
41.2	-0.000177778	0.000288889	0.000377778	4.44444e-05	-0.000266667	0.0108469	0.00883849	0.0168351	0.0173391	0.0217565	1.01466	1.02013	0.994659	1.01155	0.909489	0.786392	0.785794	0.631653	0.789344	0.911904
41.3	0.000222222	0.000377778	0.000222222	8.88889e-05	-0.000155556	0.0113441	0.00931784	0.0176638	0.0169176	0.0220419	1.00913	1.00832	0.985767	1.01323	0.894376	0.795443	0.795942	0.637306	0.802096	0.912176
41.4	0.000133333	0.000244444	6.66667e-05	-6.66667e-05	8.88889e-05	0.0111783	0.00883849	0.01794	0.0187053	0.0230584	0.999582	0.993221	0.974108	1.00738	0.880998	0.804889	0.806856	0.645829	0.815862	0.913321
41.5	0.000577778	-0.000177778	-8.88889e-05	-0.000288889	-6.66667e-05	0.0113993	0.00945765	0.0185232	0.0205511	0.0249844	0.987249	0.978503	0.961906	0.99636	0.875021	0.821062	0.824418	0.663148	0.831825	0.919478
41.6	0.000288889	0.000133333	0.000266667	-2.22222e-05	0.000177778	0.0112704	0.00937776	0.0185999	0.0214813	0.025448	0.972534	0.964865	0.953418	0.984538	0.878644	0.843889	0.847927	0.687937	0.847823	0.930235
41.7	0.000155556	0.000333333	6.66667e-05	2.22222e-05	-0.000244444	0.0118413	0.0101767	0.0200118	0.0210889	0.0283548	0.958845	0.95541	0.951855	0.977125	0.888292	0.874901	0.880919	0.720034	0.865072	0.945819
41.8	-0.000177778	0.000333333	0.000111111	0.000222222	2.22222e-05	0.0110494	0.00787978	0.0203801	0.0236469	0.0283192	0.952321	0.955236	0.956539	0.975316	0.897172	0.915835	0.928759	0.756748	0.886593	0.967558
41.9	2.22222e-05	0.000177778	0.000155556	-0.000222222	-0.000155556	0.0118597	0.00923795	0.0204415	0.0231672	0.0301381	0.956198	0.96534	0.964315	0.975547	0.902792	0.952367	0.975786	0.780873	0.905353	0.987939
42	0.000266667	0.000266667	0.000466667	0.000377778	-2.22222e-05	0.0125779	0.00973727	0.0212856	0.0246788	0.0323495	0.968192	0.981116	0.973408	0.975158	0.909263	0.963026	0.993814	0.774305	0.908866	0.994757
42.1	0.000155556	0.000355556	0.000533333	-6.66667e-05	0	0.0126884	0.00983714	0.0226514	0.0273676	0.0338653	0.98317	0.99613	0.982968	0.975417	0.919049	0.945597	0.978984	0.742223	0.89615	0.986276
42.2	-0.000222222	0.0002	0.000222222	-0.000222222	2.22222e-05	0.0128909	0.00987708	0.0234648	0.0287774	0.0348461	0.995865	1.00553	0.989794	0.978126	0.927361	0.917741	0.955612	0.70829	0.878475	0.971931
42.3	0.000155556	0.000333333	-2.22222e-05	-0.000111111	-6.66667e-05	0.0133329	0.0101767	0.0242167	0.0285303	0.0385019	1.00316	1.00844	0.990923	0.982684	0.929224	0.892653	0.939168	0.688493	0.863424	0.958762
42.4	0.0002	0.000266667	-6.66667e-05	0	0.000333333	0.0131672	0.00931784	0.0244009	0.0321202	0.0411056	1.0059	1.00763	0.988835	0.987198	0.926343	0.866452	0.917277	0.679079	0.847328	0.944394
42.5	8.88889e-05	0.000177778	-8.88889e-05	-0.000244444	-0.000111111	0.013204	0.00995697	0.0250915	0.034809	0.0449754	1.00678	1.0057	0.988474	0.990384	0.921908	0.832917	0.87707	0.668862	0.826503	0.925194
42.6	-8.88889e-05	0.000422222	8.88889e-05	6.66667e-05	-4.44444e-05	0.0138669	0.0100968	0.0261964	0.0376431	0.0482567	1.00745	1.00356	0.990342	0.992287	0.914835	0.800333	0.832346	0.655366	0.808403	0.906015
42.7	4.44444e-05	0.000288889	8.88889e-05	0.000266667	-0.0006	0.0149166	0.010676	0.0270098	0.0372362	0.0517698	1.00884	1.00221	0.990667	0.993274	0.904089	0.783731	0.808216	0.644529	0.804235	0.896234
42.8	-0.0002	0.000288889	-0.000155556	0.000111111	-0.000244444	0.01418	0.0103564	0.02724	0.0383408	0.052608	1.01084	1.00159	0.986517	0.991732	0.893226	0.788011	0.81237	0.641097	0.815727	0.899376
42.9	-0.000133333	0.000311111	8.88889e-05	-0.000177778	0	0.0150823	0.0101966	0.0296801	0.0422359	0.0585464	1.01154	0.999626	0.978863	0.98537	0.887249	0.806044	0.832693	0.646184	0.835496	0.910505
43	0.0004	0.000111111	0.000333333	-0.000133333	0.000111111	0.015911	0.0101168	0.0300791	0.0477007	0.0613284	1.00991	0.996479	0.97203	0.976605	0.888628	0.825767	0.852476	0.659955	0.855323	0.920465
43.1	8.88889e-05	0.000355556	2.22222e-05	-0.000355556	-8.88889e-05	0.0161688	0.0113151	0.0322583	0.0507819	0.0670529	1.00715	0.995343	0.969214	0.971568	0.895376	0.838796	0.863722	0.681377	0.87086	0.923675
43.2	-0.000155556	6.66667e-05	0	4.44444e-05	8.88889e-05	0.0163714	0.0108558	0.0339464	0.0508546	0.0712972	1.0017	0.994934	0.967433	0.969894	0.899272	0.847728	0.86997	0.705144	0.881943	0.924602
43.3	-0.000155556	0.000333333	-0.000222222	2.22222e-05	-0.0002	0.0175315	0.0114949	0.0348672	0.0530347	0.0720818	0.987703	0.987547	0.959678	0.962677	0.891373	0.860022	0.876414	0.721689	0.889756	0.932106
43.4	0.0002	0.000111111	-6.66667e-05	-0.000266667	2.22222e-05	0.0180839	0.0116147	0.0356652	0.0578164	0.0835664	0.965592	0.971244	0.944744	0.94763	0.875203	0.876396	0.883991	0.726693	0.895042	0.947797
43.5	-0.0002	0.000311111	-6.66667e-05	0.000111111	6.66667e-05	0.0185259	0.0116747	0.035082	0.0647927	0.0912347	0.949434	0.958458	0.932789	0.938545	0.867667	0.891527	0.892856	0.727437	0.898686	0.964625
43.6	4.44444e-05	0.000422222	0.000222222	-0.000488889	-0.000333333	0.019686	0.0112952	0.0372459	0.0693564	0.0948013	0.953372	0.962892	0.935782	0.949345	0.879623	0.897959	0.898152	0.729524	0.898997	0.972761
43.7	2.22222e-05	8.88889e-05	-0.0002	-6.66667e-05	-0.000244444	0.0202569	0.0117545	0.0383815	0.0717255	0.0937492	0.972898	0.981194	0.952807	0.974622	0.902076	0.889425	0.890879	0.727452	0.891662	0.966405
43.8	-4.44444e-05	0.000333333	0	4.44444e-05	-0.000133333	0.0216012	0.0130528	0.0411592	0.0738329	0.104306	0.989558	0.997483	0.971335	0.99575	0.917904	0.873405	0.878143	0.720606	0.8798	0.95213
43.9	0.000333333	0.000311111	0.000333333	-0.000266667	-0.000266667	0.0231665	0.0123138	0.0431082	0.0777716	0.111119	0.991869	1.00263	0.981961	1.0012	0.920216	0.872692	0.883618	0.721965	0.876827	0.946787
44	0.000288889	0.000266667	6.66667e-05	-2.22222e-05	-0.000377778	0.0240688	0.0122539	0.0438756	0.0847044	0.113205	0.984131	1.00046	0.984773	0.994	0.914437	0.899431	0.914426	0.73902	0.890729	0.959674
44.1	0	0.000266667	0.000377778	0.000133333	-6.66667e-05	0.0245844	0.0129729	0.045533	0.0955613	0.129344	0.978261	0.999089	0.984109	0.984526	0.909416	0.937038	0.949282	0.762049	0.913089	0.982025
44.2	8.88889e-05	0.0002	0.000133333	-0.000288889	-0.000177778	0.0257446	0.0130728	0.0474513	0.103177	0.132215	0.981964	1.00279	0.98417	0.981139	0.910348	0.957832	0.965446	0.776067	0.928417	0.997766
44.3	-0.000355556	0.000244444	0.000333333	-0.000288889	-0.000266667	0.0279359	0.0131726	0.0495691	0.107174	0.137458	0.9932	1.00999	0.987896	0.984872	0.916609	0.949113	0.957443	0.771467	0.926757	0.998245
44.4	0.000177778	0.000177778	-2.22222e-05	-6.66667e-05	0.000333333	0.0288567	0.0122339	0.0519018	0.114688	0.147588	1.00459	1.01597	0.995779	0.99116	0.924761	0.918795	0.931579	0.746877	0.90792	0.986116
44.5	-0.000111111	0.0002	-0.000155556	-0.000266667	0.0002	0.0321161	0.0138317	0.0560606	0.121621	0.158216	1.0107	1.0168	1.00525	0.995714	0.932361	0.884687	0.899574	0.713169	0.88218	0.970867
44.6	-0.000111111	6.66667e-05	0.000133333	-0.000133333	0	0.0335525	0.0140115	0.0613091	0.134425	0.16551	1.00871	1.01012	1.01125	0.996444	0.936697	0.859729	0.873837	0.688438	0.864255	0.960313
44.7	-0.000155556	0.000355556	0.000111111	-2.22222e-05	-0.0002	0.0363884	0.0140315	0.0623527	0.144832	0.184984	0.997312	0.995345	1.00885	0.992066	0.934057	0.845896	0.860606	0.683079	0.860865	0.955124
44.8	8.88889e-05	-0.000177778	0.000222222	-0.000111111	-0.000266667	0.0399977	0.014371	0.0655294	0.148727	0.191939	0.980679	0.977492	0.997888	0.983963	0.92536	0.843741	0.861889	0.695874	0.86847	0.953901
44.9	0.000111111	0.000444444	6.66667e-05	0.000133333	-0.000288889	0.0430546	0.0125535	0.0684299	0.156066	0.199607	0.969256	0.967796	0.984649	0.978327	0.918728	0.857251	0.878086	0.719985	0.881501	0.958258
45	8.88889e-05	0.000133333	0.000622222	-0.000111111	-0.000311111	0.0483581	0.0144908	0.0733561	0.159308	0.212376	0.971279	0.97446	0.977392	0.981651	0.921175	0.881171	0.899903	0.742997	0.894078	0.966953
45.1	8.88889e-05	0.000311111	0.000133333	-6.66667e-05	-4.44444e-05	0.0519674	0.0152898	0.077515	0.16983	0.218332	0.984908	0.993077	0.979487	0.993632	0.929682	0.900904	0.9133	0.752548	0.899855	0.973698
45.2	-8.88889e-05	0.0002	8.88889e-05	-0.000311111	-8.88889e-05	0.0559634	0.0144709	0.0796328	0.180847	0.24378	1.00042	1.00997	0.987059	1.0068	0.934167	0.913432	0.921692	0.751749	0.899575	0.976861
45.3	0.000377778	-4.44444e-05	0.000333333	-0.000133333	-0.000377778	0.0600331	0.0153697	0.0827942	0.196369	0.243512	1.00921	1.015	0.993324	1.01345	0.928685	0.928403	0.942502	0.754941	0.900892	0.981328
45.4	8.88889e-05	0.000244444	0.000111111	4.44444e-05	-0.000288889	0.0643238	0.0150501	0.0886412	0.205366	0.253838	1.01034	1.00923	0.994803	1.01193	0.917426	0.944985	0.975234	0.763971	0.906187	0.987361
45.5	-6.66667e-05	-8.88889e-05	2.22222e-05	0.000333333	-0.000422222	0.0699588	0.0155095	0.0939817	0.210569	0.284511	1.00869	1.00097	0.993113	1.00604	0.909384	0.945903	0.991851	0.763623	0.908479	0.986673
45.6	-0.000311111	0.000133333	0.000222222	-0.000266667	-8.88889e-05	0.0713767	0.0152498	0.0987852	0.214377	0.302736	1.00828	0.997381	0.991898	1.00044	0.909473	0.917657	0.965921	0.741959	0.900096	0.972315
45.7	-0.000111111	-0.000111111	0.000311111	8.88889e-05	4.44444e-05	0.0776562	0.0152698	0.103558	0.222095	0.290021	1.00942	1.00038	0.993193	0.997692	0.916396	0.870817	0.907118	0.706497	0.881834	0.949466
45.8	0.000244444	0.000111111	-0.0002	0	-0.0004	0.0845802	0.0149103	0.109988	0.232646	0.307284	1.01086	1.00719	0.995948	0.997805	0.925927	0.836584	0.859989	0.679019	0.864231	0.93347
45.9	-0.000155556	8.88889e-05	4.44444e-05	-0.000288889	-8.88889e-05	0.0895523	0.0157891	0.114285	0.242384	0.344502	1.01143	1.01263	0.997534	0.998662	0.933656	0.834538	0.857178	0.673518	0.857079	0.93337
46	0	-0.000111111	-8.88889e-05	-0.000288889	-0.000244444	0.0922961	0.0154096	0.118766	0.254418	0.351599	1.01008	1.01297	0.996854	0.998012	0.937488	0.848952	0.881922	0.682055	0.858003	0.941125
46.1	0.000266667	0.000266667	6.66667e-05	-0.000111111	-0.000288889	0.101135	0.0159289	0.126685	0.263807	0.344484	1.0064	1.00889	0.99483	0.995398	0.938505	0.854637	0.897951	0.690381	0.859021	0.944711
46.2	2.22222e-05	0.000133333	8.88889e-05	0.000133333	-0.000266667	0.106291	0.0152498	0.128695	0.271307	0.353418	1.00026	1.00331	0.99122	0.991391	0.93697	0.85594	0.902973	0.700549	0.861188	0.945575
46.3	-2.22222e-05	-0.000111111	-0.000222222	0.000222222	-4.44444e-05	0.118132	0.0166879	0.13577	0.287977	0.38641	0.990846	0.996868	0.983711	0.986105	0.929787	0.874783	0.921979	0.723329	0.871498	0.95294
46.4	-0.000311111	0.000177778	0.0002	-4.44444e-05	-0.0004	0.122294	0.0162884	0.144548	0.299401	0.401835	0.978898	0.988187	0.972685	0.979689	0.915778	0.910384	0.959556	0.755014	0.888505	0.967256
46.5	-0.000155556	0.0002	-6.66667e-05	-0.000155556	-0.000422222	0.129586	0.0169076	0.156258	0.307322	0.410342	0.969958	0.978826	0.96465	0.973198	0.901143	0.938182	0.992058	0.778244	0.902365	0.980057
46.6	-2.22222e-05	0.000266667	0.000222222	-0.000222222	-4.44444e-05	0.135111	0.0169275	0.171758	0.319502	0.432865	0.970118	0.973756	0.965945	0.967268	0.89483	0.943171	1.00261	0.782613	0.907286	0.985882
46.7	6.66667e-05	0.000288889	-6.66667e-05	-0.000155556	-0.000244444	0.142532	0.0168077	0.169855	0.331056	0.419722	0.976323	0.974113	0.973027	0.960241	0.898453	0.930229	0.994905	0.771017	0.904845	0.984939
46.8	8.88889e-05	8.88889e-05	0.000444444	0.000311111	-0.000222222	0.148959	0.0167478	0.180137	0.338338	0.453356	0.97688	0.973719	0.975212	0.950572	0.905457	0.901863	0.96977	0.746832	0.895766	0.975313
46.9	-0.000133333	0.000155556	0	0	-0.000422222	0.165256	0.0170474	0.191815	0.352974	0.471688	0.965252	0.967623	0.968666	0.941774	0.910805	0.850373	0.91671	0.709428	0.877561	0.952308
47	0.000111111	0.000422222	-0.000222222	-0.000333333	-0.000266667	0.169455	0.0171073	0.197893	0.364688	0.492375	0.948386	0.959982	0.960641	0.940467	0.914893	0.784198	0.84413	0.66818	0.853791	0.920329
47.1	6.66667e-05	-4.44444e-05	0.000111111	-2.22222e-05	-0.000222222	0.184131	0.0174468	0.200056	0.38146	0.484457	0.938402	0.958138	0.957936	0.947865	0.916952	0.740136	0.791966	0.645587	0.836676	0.896485
47.2	0.000266667	4.44444e-05	0.000177778	-6.66667e-05	-6.66667e-05	0.196598	0.0172271	0.215741	0.386198	0.490235	0.941127	0.963359	0.959058	0.958258	0.913627	0.743906	0.786169	0.651354	0.832457	0.891761
47.3	0.000355556	-2.22222e-05	-0.000222222	-0.000133333	-8.88889e-05	0.214516	0.0169875	0.228862	0.404046	0.509887	0.955272	0.972736	0.960487	0.967168	0.906743	0.772118	0.799354	0.664559	0.831151	0.895143
47.4	0.000133333	4.44444e-05	0.000111111	2.22222e-05	-0.000133333	0.235141	0.0170074	0.237855	0.413566	0.525277	0.975852	0.984565	0.962651	0.974821	0.903882	0.782695	0.788481	0.659646	0.821154	0.889606
47.5	-0.000133333	0.000444444	-0.000133333	-0.000133333	-0.000444444	0.241512	0.0171672	0.242888	0.42467	0.527845	0.993841	0.995716	0.965982	0.980047	0.908145	0.774345	0.758243	0.642007	0.808554	0.878837
47.6	-0.000222222	0.000111111	4.44444e-05	-0.0006	2.22222e-05	0.273333	0.0180061	0.250255	0.438608	0.549815	0.999413	0.999587	0.967615	0.977869	0.914253	0.784256	0.754014	0.639549	0.810682	0.882999
47.7	4.44444e-05	0.000177778	-0.000311111	-0.000266667	-0.000288889	0.288323	0.0183856	0.267872	0.443463	0.562156	0.991473	0.993502	0.965644	0.966652	0.916645	0.829593	0.798375	0.664842	0.833057	0.909539
47.8	0	0.000133333	-0.000244444	-8.88889e-05	-0.000666667	0.299556	0.0176466	0.275883	0.459334	0.579561	0.97873	0.983052	0.961793	0.952237	0.914998	0.881162	0.862883	0.701451	0.862272	0.941553
47.9	4.44444e-05	0.000377778	0.000466667	-0.0004	-0.000311111	0.330401	0.018106	0.287807	0.466107	0.592561	0.967385	0.973278	0.957399	0.941088	0.910378	0.900279	0.902969	0.724117	0.88139	0.957229
48	0.000111111	0.000111111	-0.000155556	-0.000422222	-0.000333333	0.343457	0.0191246	0.294376	0.474783	0.599837	0.954851	0.962064	0.951441	0.933787	0.902364	0.882476	0.903117	0.722495	0.886339	0.953248
48.1	4.44444e-05	8.88889e-05	4.44444e-05	8.88889e-05	-0.000266667	0.365887	0.0186852	0.303983	0.478504	0.60624	0.940443	0.948735	0.945285	0.929673	0.892364	0.856567	0.884223	0.707456	0.886264	0.945686
48.2	0.0002	8.88889e-05	6.66667e-05	-0.000355556	-0.000377778	0.388979	0.0190647	0.32714	0.501163	0.603921	0.933824	0.941817	0.944809	0.932752	0.885103	0.849578	0.874645	0.698064	0.89084	0.950161
48.3	4.44444e-05	8.88889e-05	-0.000133333	2.22222e-05	-0.000333333	0.424906	0.0186852	0.32579	0.512456	0.623466	0.9441	0.949204	0.953524	0.946013	0.884196	0.863946	0.882894	0.70315	0.900886	0.96611
48.4	-0.000111111	0.000155556	0.000244444	0.000133333	-0.0002	0.438644	0.0190247	0.344804	0.523036	0.633239	0.964953	0.965182	0.966012	0.962994	0.888197	0.887172	0.899579	0.717702	0.911484	0.981914
48.5	0.000333333	-0.0002	-0.000377778	2.22222e-05	-0.000244444	0.456249	0.0193043	0.351741	0.518327	0.617688	0.978983	0.975662	0.972308	0.972012	0.891974	0.905511	0.911332	0.731543	0.917548	0.987384
48.6	-0.000177778	-6.66667e-05	0.000377778	-0.000244444	-0.0004	0.482877	0.0200833	0.369942	0.541262	0.637679	0.976375	0.974236	0.968646	0.968344	0.891771	0.902008	0.90341	0.733343	0.913614	0.9766
48.7	0.000177778	0.000177778	-0.0002	-0.0002	-0.000422222	0.50015	0.0204028	0.383401	0.556857	0.643172	0.963831	0.966779	0.961054	0.958196	0.889141	0.863332	0.866116	0.714795	0.89663	0.948513
48.8	4.44444e-05	-0.000111111	0.000111111	-0.000244444	-0.000288889	0.5142	0.0201232	0.385196	0.5736	0.663127	0.954649	0.961586	0.957683	0.951037	0.888952	0.803978	0.815281	0.683769	0.873856	0.913336
48.9	2.22222e-05	0.000311111	0.000133333	0	-0.000288889	0.512764	0.0206425	0.382817	0.570127	0.656939	0.954429	0.960688	0.960178	0.950374	0.893542	0.767301	0.792147	0.665522	0.861154	0.891703
49	-0.000177778	-0.000222222	0.000288889	-2.22222e-05	-0.0002	0.562797	0.0206625	0.418759	0.594587	0.681335	0.958374	0.961096	0.963955	0.952103	0.900474	0.784039	0.822635	0.676933	0.86765	0.897636
49.1	0.000111111	-8.88889e-05	-0.000266667	-0.000266667	-8.88889e-05	0.5709	0.0217011	0.425342	0.587858	0.643654	0.960059	0.960429	0.964864	0.951332	0.905269	0.836481	0.882419	0.704468	0.884988	0.922636
49.2	-0.000177778	4.44444e-05	-0.0002	-6.66667e-05	-0.000311111	0.591525	0.0208023	0.429026	0.614775	0.702307	0.959232	0.959771	0.962955	0.949424	0.904641	0.87734	0.918949	0.718954	0.895649	0.942752
49.3	-0.000111111	0.000377778	0.0002	-0.000244444	-0.000422222	0.600382	0.0207823	0.451385	0.622624	0.708388	0.959012	0.961328	0.9592	0.950915	0.897894	0.878499	0.905199	0.70723	0.890345	0.942116
49.4	0.000177778	2.22222e-05	2.22222e-05	-0.0002	-0.000266667	0.620418	0.0203829	0.46179	0.620938	0.669761	0.959063	0.964698	0.952029	0.955196	0.88759	0.848012	0.856948	0.679239	0.873875	0.924439
49.5	-4.44444e-05	4.44444e-05	-0.000133333	-0.000333333	-0.000111111	0.623659	0.0208223	0.470691	0.639251	0.657046	0.958073	0.968817	0.942107	0.958577	0.880383	0.80815	0.803541	0.650792	0.856574	0.903234
49.6	-0.000244444	0.000422222	0.0002	0.000244444	-0.000266667	0.647304	0.0218409	0.482078	0.650006	0.678749	0.959689	0.975413	0.937199	0.962647	0.884197	0.778	0.764643	0.632585	0.846748	0.890107
49.7	0.000111111	0.000244444	-2.22222e-05	-0.000111111	-0.000266667	0.652589	0.0213815	0.495414	0.668827	0.696725	0.967331	0.984299	0.94421	0.971413	0.899758	0.773554	0.753978	0.631441	0.849392	0.891745
49.8	0	0.000288889	0.000133333	0	-0.000288889	0.662128	0.0218209	0.500786	0.639788	0.713221	0.97684	0.989162	0.959348	0.982925	0.91776	0.800089	0.77775	0.647808	0.863	0.906618
49.9	-8.88889e-05	-0.000111111	-0.000311111	0.000111111	-2.22222e-05	0.690394	0.021801	0.508351	0.66842	0.711027	0.982035	0.985892	0.973768	0.992301	0.92967	0.837891	0.818905	0.670759	0.877047	0.921695
50	8.88889e-05	2.22222e-05	0.000266667	-0.000155556	0	0.693451	0.021781	0.520782	0.67063	0.699329	0.982541	0.980079	0.984251	0.998732	0.936512	0.852419	0.84224	0.684476	0.879655	0.921151
50.1	8.88889e-05	-0.000111111	-0.0002	-0.000133333	-0.0002	0.719785	0.0222803	0.532982	0.661895	0.708245	0.980561	0.978915	0.991454	1.00251	0.941233	0.830688	0.830824	0.684051	0.870004	0.904004
50.2	6.66667e-05	-8.88889e-05	0	4.44444e-05	-0.000111111	0.735511	0.0216611	0.546211	0.695512	0.729039	0.975851	0.980932	0.993835	1.00068	0.939601	0.799021	0.807269	0.680783	0.860247	0.888459
50.3	8.88889e-05	8.88889e-05	-0.000244444	-4.44444e-05	-0.000266667	0.735658	0.0223402	0.559869	0.693012	0.708977	0.968384	0.979919	0.990452	0.992011	0.927518	0.791826	0.803552	0.686952	0.86234	0.891993
50.4	0.000111111	8.88889e-05	0.000111111	-0.000155556	-0.000311111	0.749193	0.0228595	0.564949	0.681516	0.72829	0.9615	0.974456	0.9852	0.981545	0.911949	0.810442	0.819636	0.699434	0.874142	0.910784
50.5	-6.66667e-05	8.88889e-05	0.000177778	-0.000222222	-0.000133333	0.762784	0.0220606	0.585283	0.722909	0.812587	0.958455	0.967994	0.982369	0.974606	0.904247	0.828612	0.830727	0.705437	0.882572	0.927066
50.6	8.88889e-05	0.0002	-6.66667e-05	-0.000177778	-2.22222e-05	0.795396	0.023239	0.594829	0.689117	0.779828	0.95836	0.96259	0.980927	0.969997	0.905381	0.831813	0.82631	0.700631	0.880319	0.932521
50.7	0.000155556	0.000266667	0.000266667	-8.88889e-05	-0.000155556	0.791842	0.0230193	0.603822	0.717327	0.813336	0.958987	0.958446	0.977792	0.96461	0.9073	0.832022	0.820089	0.692976	0.874036	0.933583
50.8	-2.22222e-05	0.000355556	-2.22222e-05	0.000111111	2.22222e-05	0.798674	0.0227597	0.612968	0.702677	0.734246	0.960938	0.957834	0.973898	0.960476	0.906012	0.844771	0.825157	0.690443	0.874087	0.936525
50.9	-0.000177778	0.0002	-0.000111111	-0.000288889	8.88889e-05	0.816187	0.0234587	0.628698	0.73128	0.780488	0.964478	0.9629	0.971768	0.960359	0.903303	0.870212	0.840663	0.694225	0.88215	0.940478
51	-2.22222e-05	0.000155556	-0.000177778	-0.000222222	-0.000311111	0.828875	0.0236784	0.623511	0.687053	0.743323	0.96559	0.970186	0.969927	0.960429	0.899322	0.901675	0.864466	0.704812	0.893576	0.945567
51.1	-2.22222e-05	0.000177778	6.66667e-05	-0.000133333	-0.000311111	0.842815	0.023978	0.642295	0.704261	0.773551	0.960937	0.973333	0.965554	0.95515	0.894076	0.936391	0.899249	0.724803	0.90617	0.955364
51.2	8.88889e-05	6.66667e-05	0.0002	-4.44444e-05	-0.000244444	0.856129	0.024717	0.64739	0.730626	0.827121	0.953729	0.970693	0.959904	0.946878	0.892066	0.969585	0.940756	0.752738	0.92035	0.968831
51.3	-2.22222e-05	-0.000288889	-8.88889e-05	0.0002	-4.44444e-05	0.859204	0.0255359	0.652608	0.759389	0.766292	0.949653	0.966029	0.956034	0.943991	0.896191	0.989151	0.97311	0.780044	0.934179	0.978751
51.4	4.44444e-05	8.88889e-05	0.000266667	-6.66667e-05	2.22222e-05	0.86274	0.0250965	0.650751	0.705773	0.804295	0.950601	0.9637	0.954941	0.951255	0.902262	0.982755	0.979808	0.794369	0.942402	0.978874
51.5	2.22222e-05	-8.88889e-05	6.66667e-05	0.000244444	6.66667e-05	0.87134	0.0246771	0.665637	0.789387	0.776172	0.956347	0.966622	0.957821	0.966945	0.905992	0.948075	0.956586	0.786131	0.939984	0.968253
51.6	-0.0002	6.66667e-05	4.44444e-05	0.000222222	-0.000244444	0.889902	0.0259154	0.662629	0.794794	0.798588	0.967137	0.97585	0.966618	0.98679	0.908917	0.897417	0.916094	0.757543	0.927711	0.951016
51.7	6.66667e-05	0.000244444	0.000177778	0	0	0.890988	0.0263548	0.66441	0.756686	0.78409	0.980502	0.989004	0.978983	1.00618	0.91421	0.852865	0.879289	0.724428	0.914797	0.934666
51.8	-0.000333333	0.000155556	-2.22222e-05	6.66667e-05	4.44444e-05	0.906365	0.0262549	0.670118	0.737922	0.828405	0.990848	1.0013	0.988516	1.02113	0.923242	0.834314	0.861089	0.704755	0.912312	0.926913
51.9	8.88889e-05	0.000177778	0.000244444	-0.000155556	2.22222e-05	0.911079	0.0265346	0.652562	0.743038	0.849912	0.995553	1.00903	0.992513	1.03052	0.935735	0.849045	0.865637	0.706181	0.922288	0.931998
52	-8.88889e-05	0.000222222	-0.000111111	-0.000244444	0.000466667	0.893732	0.0265745	0.683501	0.791262	0.805276	0.997034	1.01036	0.994532	1.03536	0.947498	0.887886	0.888521	0.723229	0.935872	0.948277
52.1	-2.22222e-05	0	0.000377778	0.000111111	-0.000244444	0.921336	0.0277929	0.674339	0.774417	0.816992	0.996989	1.00417	0.997583	1.03495	0.950763	0.928709	0.91608	0.742337	0.94281	0.967731
52.2	0.000155556	0	-4.44444e-05	-0.000222222	-0.000266667	0.911944	0.0297502	0.65999	0.787265	0.784518	0.991074	0.989234	0.997375	1.02525	0.941107	0.945775	0.927624	0.749894	0.939084	0.977383
52.3	0.000111111	0.000311111	0.000133333	-0.0002	-2.22222e-05	0.912386	0.0284719	0.693967	0.81238	0.851499	0.970083	0.962946	0.984149	1.00182	0.921658	0.921997	0.90709	0.737927	0.925039	0.96437
52.4	4.44444e-05	0.000222222	0.000422222	-0.000111111	-0.000111111	0.893051	0.0285119	0.67486	0.805782	0.860791	0.929869	0.92441	0.953928	0.965948	0.900116	0.863197	0.857629	0.707387	0.903246	0.927604
52.5	-0.000288889	0.000222222	-8.88889e-05	-4.44444e-05	-0.000288889	0.896292	0.0288714	0.682994	0.790535	0.819114	0.883568	0.883593	0.918793	0.930197	0.885031	0.802959	0.806368	0.671783	0.881774	0.88656
52.6	6.66667e-05	0.000244444	0.000177778	-8.88889e-05	0	0.897581	0.0287915	0.688227	0.846942	0.829547	0.855997	0.859835	0.89933	0.91192	0.882334	0.778366	0.785937	0.651817	0.872162	0.868011
52.7	0.000111111	-4.44444e-05	6.66667e-05	-0.0002	-0.000133333	0.907322	0.0292309	0.727407	0.83142	0.836734	0.858966	0.863074	0.903506	0.916064	0.889944	0.793488	0.802134	0.656307	0.878447	0.878987
52.8	-0.000111111	0.000111111	-0.000222222	-0.000111111	4.44444e-05	0.898446	0.0296903	0.695916	0.833483	0.843582	0.881111	0.884323	0.920585	0.930988	0.898477	0.819554	0.828563	0.672837	0.892846	0.902387
52.9	4.44444e-05	0.000266667	-8.88889e-05	-0.000355556	8.88889e-05	0.935663	0.0299499	0.731366	0.869034	0.850287	0.905894	0.910197	0.937413	0.94489	0.901861	0.832606	0.839811	0.683989	0.904518	0.920967
53	0.000288889	0.000155556	-0.000177778	-0.000222222	-0.0004	0.878282	0.0305691	0.715406	0.851869	0.863073	0.927136	0.935954	0.950408	0.956805	0.903781	0.834582	0.835729	0.684794	0.908185	0.933456
53.1	0.0002	8.88889e-05	-6.66667e-05	-0.000111111	-0.000333333	0.911134	0.0312082	0.729617	0.867275	0.926809	0.944686	0.960212	0.961116	0.969299	0.910466	0.837637	0.827543	0.679858	0.90452	0.945316
53.2	0.000133333	-6.66667e-05	0	4.44444e-05	-0.000244444	0.952862	0.0310884	0.754539	0.834574	0.924633	0.95748	0.978072	0.97032	0.980654	0.920855	0.844901	0.818305	0.674241	0.896733	0.955176
53.3	-6.66667e-05	0.0002	0.000133333	0.000177778	-0.000222222	0.926382	0.0317475	0.746559	0.90159	0.935066	0.964203	0.984407	0.977146	0.986678	0.926762	0.847795	0.80451	0.670429	0.886104	0.953916
53.4	-4.44444e-05	0.000155556	-2.22222e-05	-0.000133333	0	0.925995	0.0324466	0.735817	0.906909	0.875021	0.963593	0.977867	0.977746	0.983957	0.921656	0.832343	0.783768	0.665561	0.87003	0.932853
53.5	-6.66667e-05	6.66667e-05	-4.44444e-05	0.000133333	6.66667e-05	0.949695	0.0326663	0.753757	0.931021	0.873274	0.952425	0.958828	0.966285	0.970789	0.908208	0.79345	0.758455	0.653896	0.848297	0.89462
53.6	0.000266667	0.000355556	0.0002	2.22222e-05	-0.000155556	0.941703	0.0319472	0.793673	0.891489	0.949653	0.928586	0.928878	0.94221	0.949237	0.896646	0.749056	0.739102	0.638653	0.829267	0.856975
53.7	0.000266667	0.000177778	-0.000133333	-8.88889e-05	-0.0004	0.886458	0.0339046	0.766479	0.90922	0.957892	0.899307	0.897235	0.916324	0.927162	0.89512	0.729803	0.740173	0.634253	0.822998	0.840082
53.8	-0.000111111	-8.88889e-05	0.000288889	-0.000133333	-0.000288889	0.917156	0.0337448	0.75503	0.937227	0.929341	0.881498	0.881372	0.904769	0.914993	0.90211	0.750482	0.768464	0.651137	0.831234	0.850109
53.9	0.000177778	-0.000222222	-4.44444e-05	-6.66667e-05	-0.000288889	0.918924	0.0346236	0.775763	0.922374	0.898169	0.887426	0.891827	0.913836	0.917812	0.908788	0.796036	0.815169	0.681963	0.847572	0.877003
54	-4.44444e-05	0.000288889	-4.44444e-05	0.000244444	-0.000488889	0.915885	0.035103	0.75259	0.902404	0.922458	0.911607	0.919507	0.933848	0.931508	0.908193	0.830918	0.854088	0.703737	0.861171	0.901703
54.1	-0.000155556	8.88889e-05	-0.000133333	0.0002	-0.0004	0.918924	0.0355823	0.764561	0.907927	0.939542	0.936659	0.944962	0.950627	0.94761	0.90111	0.826109	0.85605	0.69764	0.862347	0.907634
54.2	2.22222e-05	0.000244444	-2.22222e-05	0.000111111	-0.000133333	0.936031	0.0352628	0.777252	0.897462	0.935208	0.95001	0.956028	0.958371	0.959453	0.893701	0.789989	0.820652	0.670887	0.85349	0.896485
54.3	0.000111111	8.88889e-05	0.000133333	4.44444e-05	-0.000155556	0.911668	0.0367807	0.783544	0.926341	0.940665	0.950336	0.952052	0.958944	0.962937	0.891495	0.762773	0.782152	0.649225	0.84806	0.887697
54.4	6.66667e-05	8.88889e-05	0.000111111	0	0.000266667	0.922791	0.0361615	0.786798	0.892913	0.936064	0.941009	0.938007	0.955181	0.956668	0.896155	0.766677	0.767545	0.643881	0.851191	0.89197
54.5	-0.000133333	0.000244444	0.000155556	-0.0002	-0.000311111	0.872997	0.0372601	0.782148	0.913988	0.916163	0.925519	0.921598	0.949766	0.945243	0.906784	0.779784	0.765886	0.641723	0.852593	0.896211
54.6	-0.0002	-4.44444e-05	0.000222222	6.66667e-05	-6.66667e-05	0.917561	0.0374598	0.807208	0.914293	0.925579	0.9091	0.911096	0.946091	0.937161	0.921569	0.777362	0.757609	0.633255	0.846323	0.887407
54.7	2.22222e-05	0	0.000111111	-0.000266667	0.000133333	0.927192	0.0362814	0.844454	0.948288	0.910242	0.897342	0.908764	0.945495	0.935476	0.935926	0.776798	0.755085	0.631955	0.844861	0.878426
54.8	2.22222e-05	-2.22222e-05	0.000222222	-0.000111111	-0.000244444	0.930875	0.0383186	0.802344	0.924147	0.911134	0.892718	0.909637	0.946339	0.936096	0.941925	0.812121	0.786637	0.65439	0.863132	0.892214
54.9	-0.000111111	0.000511111	0.000533333	-2.22222e-05	-0.000222222	0.922809	0.0396968	0.802006	0.935614	0.977509	0.895745	0.910162	0.947196	0.936623	0.933685	0.876822	0.848172	0.6923	0.896242	0.927141
55	-0.000155556	0	0.000244444	-0.0002	-0.0004	0.937302	0.0406754	0.820851	0.951442	0.970536	0.906359	0.912754	0.947849	0.939402	0.91293	0.923973	0.897677	0.717515	0.922667	0.955297
55.1	-0.000111111	0.000133333	-4.44444e-05	-0.000266667	-0.000155556	0.909643	0.0410349	0.848015	0.926516	0.915628	0.922311	0.920712	0.948235	0.946117	0.889059	0.921214	0.901518	0.712678	0.926793	0.954509
55.2	0.000111111	0.000288889	-4.44444e-05	-8.88889e-05	-0.000155556	0.924411	0.0421734	0.860445	0.965569	0.949582	0.939242	0.93381	0.948769	0.95537	0.874417	0.881136	0.868119	0.687984	0.911787	0.929769
55.3	-0.000133333	8.88889e-05	-0.000377778	-8.88889e-05	-0.000288889	0.92362	0.0426328	0.884017	0.949262	0.93931	0.952672	0.948539	0.949859	0.96403	0.875623	0.835457	0.829276	0.665381	0.891538	0.901542
55.4	-0.000333333	0.000244444	0.000111111	-0.000111111	0	0.936989	0.0421934	0.818595	0.942852	0.976367	0.960296	0.9604	0.951263	0.969143	0.88745	0.799479	0.80296	0.654564	0.87595	0.882709
55.5	0.0002	-4.44444e-05	0.000133333	-0.000155556	-0.000244444	0.91618	0.0431721	0.801146	0.934728	0.973193	0.963735	0.967015	0.953154	0.971341	0.898738	0.770335	0.785818	0.650369	0.865413	0.871875
55.6	-0.000133333	0.000422222	0.000266667	0.000111111	-0.000311111	0.943047	0.0440908	0.802589	0.940367	0.968039	0.966109	0.968795	0.955215	0.974349	0.90389	0.745932	0.770948	0.645767	0.855445	0.863065
55.7	0.000244444	0.0004	-0.000177778	-0.000111111	-0.000288889	0.930617	0.0435116	0.831302	0.962807	0.94425	0.968005	0.967119	0.955	0.97862	0.905113	0.733777	0.760531	0.640268	0.845226	0.856474
55.8	-4.44444e-05	0.0002	-6.66667e-05	0.000222222	-4.44444e-05	0.9343	0.0444503	0.824504	0.931239	0.99174	0.968633	0.96456	0.951351	0.980298	0.90607	0.745602	0.765551	0.640875	0.841758	0.860665
55.9	8.88889e-05	4.44444e-05	0.000222222	4.44444e-05	-0.0004	0.95673	0.0450096	0.860092	0.966833	0.971196	0.968695	0.964942	0.948137	0.97825	0.907316	0.785416	0.795155	0.656739	0.852344	0.882899
56	2.22222e-05	-2.22222e-05	0.000422222	-8.88889e-05	-0.000133333	0.932072	0.0463278	0.818826	0.936675	0.99124	0.968628	0.969207	0.950247	0.976029	0.907561	0.841134	0.842629	0.688771	0.874313	0.917343
56.1	4.44444e-05	0.000177778	-2.22222e-05	-0.000133333	-8.88889e-05	0.934484	0.0463677	0.887501	0.946733	0.980326	0.966261	0.97284	0.95666	0.97529	0.907818	0.893141	0.887841	0.726597	0.897693	0.948727
56.2	-4.44444e-05	6.66667e-05	-0.000155556	-0.000133333	-0.000222222	0.94743	0.0479856	0.851437	0.960598	0.966755	0.959209	0.97042	0.960662	0.972842	0.911703	0.928819	0.91472	0.756236	0.914252	0.966031
56.3	-0.000111111	0.000266667	0.000266667	0.000155556	0.0002	0.936676	0.0483251	0.858788	0.959072	0.948209	0.949023	0.961847	0.957524	0.966249	0.919809	0.940544	0.917271	0.766193	0.918337	0.965804
56.4	-4.44444e-05	-0.000288889	-0.000133333	-0.000111111	0	0.956232	0.0493038	0.874656	0.983402	0.974424	0.941126	0.952435	0.950247	0.95818	0.92653	0.920146	0.894174	0.750692	0.906198	0.948198
56.5	6.66667e-05	-0.000222222	-4.44444e-05	-6.66667e-05	-0.000155556	0.949161	0.0495035	0.861427	0.954189	0.965115	0.940472	0.947919	0.946224	0.953447	0.925514	0.871778	0.854144	0.717088	0.882705	0.92025
56.6	-0.000288889	0.0002	0	0.000244444	-0.0002	0.934429	0.0512012	0.845528	0.962444	0.969359	0.948758	0.951529	0.950245	0.955512	0.918159	0.821431	0.821308	0.68669	0.862505	0.897605
56.7	2.22222e-05	0.000222222	8.88889e-05	0.0002	0	0.963875	0.0518603	0.833036	0.95977	0.966506	0.964802	0.964194	0.962299	0.966191	0.914659	0.795214	0.81548	0.676504	0.855812	0.891473
56.8	-0.000155556	0.000133333	-2.22222e-05	0.000244444	-0.000222222	0.986304	0.0534981	0.871495	0.957197	0.976599	0.984021	0.98282	0.977861	0.983488	0.923659	0.79284	0.828642	0.681561	0.857626	0.896698
56.9	0.000288889	0	0.000311111	-4.44444e-05	-2.22222e-05	0.95719	0.0531186	0.905641	0.971557	0.969484	0.997936	0.998559	0.988118	0.999117	0.941274	0.794238	0.83527	0.683543	0.857419	0.899733
57	-6.66667e-05	-4.44444e-05	-0.000333333	-0.000133333	-0.000577778	0.958976	0.0550959	0.873413	0.97301	0.990188	0.998032	1.00127	0.984845	1.00279	0.954241	0.784692	0.822015	0.672673	0.853039	0.893831
57.1	6.66667e-05	0.000333333	6.66667e-05	6.66667e-05	-4.44444e-05	0.952328	0.0558749	0.874518	0.980103	0.982823	0.9824	0.987935	0.96869	0.991051	0.954066	0.765925	0.797523	0.655161	0.84987	0.883489
57.2	0.000177778	-0.000155556	0.000266667	0.000111111	-0.000111111	0.968036	0.0554954	0.853862	0.970888	0.984392	0.959601	0.967069	0.95092	0.971895	0.944417	0.749836	0.776984	0.643398	0.852107	0.879144
57.3	-0.000111111	0.000111111	6.66667e-05	-0.000177778	-0.000311111	0.959934	0.0556152	0.878907	0.97535	0.95766	0.942484	0.951787	0.942551	0.958157	0.932988	0.746079	0.765186	0.642673	0.858392	0.886804
57.4	6.66667e-05	8.88889e-05	0.000244444	0.000133333	-0.000311111	0.956711	0.0573329	0.918148	0.982486	0.983554	0.933767	0.944697	0.941199	0.953033	0.919746	0.754661	0.757909	0.647971	0.863853	0.900643
57.5	-0.000133333	0.000288889	-0.000155556	6.66667e-05	-0.000333333	0.948093	0.05951	0.869285	0.955003	0.97997	0.925009	0.937071	0.936739	0.948474	0.901152	0.76897	0.753722	0.652541	0.865296	0.909174
57.6	0.0004	-4.44444e-05	0.000244444	-0.000177778	-0.000555556	0.981755	0.0614274	0.897522	0.985393	0.984303	0.914568	0.927526	0.93059	0.941842	0.884539	0.78381	0.756154	0.655503	0.864161	0.909176
57.7	2.22222e-05	0.000355556	0	-0.0002	-0.000133333	0.99041	0.0627855	0.936165	0.948637	0.965061	0.911374	0.926123	0.933891	0.940478	0.883073	0.802171	0.77018	0.662204	0.865958	0.910367
57.8	-0.000266667	-0.0002	4.44444e-05	-0.0002	-0.000155556	0.969491	0.0656417	0.869269	0.99189	0.98482	0.915734	0.934098	0.945169	0.944253	0.893798	0.832008	0.801491	0.679797	0.876582	0.924454
57.9	-6.66667e-05	-4.44444e-05	0.000355556	0.0002	0	0.973984	0.0651224	0.940492	0.975626	0.970376	0.916713	0.939362	0.950132	0.941944	0.898485	0.869807	0.847803	0.7075	0.8951	0.949026
58	0	0.000222222	4.44444e-05	-4.44444e-05	-0.0002	0.99378	0.06686	0.933464	0.978809	0.986069	0.913348	0.937197	0.945388	0.93118	0.890157	0.894224	0.888759	0.731314	0.91145	0.966469
58.1	-0.000266667	-0.000111111	6.66667e-05	4.44444e-05	-0.000355556	1.00144	0.0670797	0.916061	1.00519	0.987388	0.917592	0.936036	0.942269	0.923754	0.881862	0.885751	0.89811	0.735738	0.915501	0.962272
58.2	0.000222222	-0.000288889	0.000155556	0.000177778	2.22222e-05	0.993191	0.0706749	0.910567	0.96663	0.967344	0.932408	0.940017	0.94637	0.926322	0.88603	0.847123	0.869523	0.719567	0.905822	0.939656
58.3	-0.000244444	-0.000133333	0.000222222	-8.88889e-05	-0.0002	0.987022	0.0737907	0.909891	0.978344	0.973051	0.945081	0.942722	0.951064	0.932344	0.899972	0.800814	0.824795	0.695707	0.888367	0.913866
58.4	0.000177778	0.000111111	0.000644444	4.44444e-05	-0.000222222	0.970265	0.0752087	0.884309	0.969885	1.00733	0.946059	0.940044	0.951689	0.936246	0.914401	0.773653	0.796984	0.67984	0.872273	0.89879
58.5	-0.0002	0.000111111	6.66667e-05	6.66667e-05	-0.000311111	0.988698	0.0770662	0.929044	0.979594	0.989011	0.941047	0.936903	0.952365	0.941361	0.924966	0.782967	0.806032	0.681815	0.866897	0.901383
58.6	0.000333333	0.000111111	-6.66667e-05	0.000266667	-0.000155556	0.987777	0.0797826	0.892519	0.990611	0.980754	0.940891	0.939696	0.957855	0.951475	0.932885	0.827419	0.845732	0.701254	0.87624	0.921032
58.7	0.000133333	-2.22222e-05	-0.000488889	-0.000155556	-8.88889e-05	0.974224	0.0829383	0.909001	0.975975	0.971802	0.94765	0.948467	0.966861	0.963794	0.94003	0.887832	0.891906	0.727694	0.89545	0.949456
58.8	-0.000155556	2.22222e-05	8.88889e-05	-4.44444e-05	-0.000177778	0.991828	0.0850554	0.91448	0.987384	0.984482	0.953957	0.957135	0.973913	0.971562	0.945092	0.93903	0.922966	0.747837	0.915319	0.974433
58.9	0	4.44444e-05	0.000177778	-0.000133333	-0.0002	0.96951	0.0869329	0.941106	0.965903	0.981093	0.952846	0.959981	0.975192	0.970754	0.944936	0.960345	0.929559	0.752945	0.927501	0.985189
59	0	0	6.66667e-05	-0.000111111	4.44444e-05	0.983505	0.0906678	0.902249	0.994986	1.00549	0.944997	0.957594	0.972535	0.964352	0.940465	0.94224	0.911158	0.741406	0.926246	0.976193
59.1	6.66667e-05	0.000288889	-2.22222e-05	-2.22222e-05	-0.000422222	0.978791	0.0909874	0.934492	0.988286	0.981165	0.936467	0.955221	0.971143	0.958756	0.937708	0.897809	0.879197	0.722398	0.913364	0.95294
59.2	0.000111111	0.000466667	0.0002	-2.22222e-05	-8.88889e-05	0.983265	0.0944028	0.913268	0.975045	0.979738	0.933101	0.956661	0.973734	0.956609	0.941035	0.862645	0.859444	0.714979	0.901127	0.933208
59.3	2.22222e-05	0.000133333	0.0002	4.44444e-05	0.000177778	0.992933	0.0956811	0.998962	0.976193	0.977634	0.937838	0.961625	0.97891	0.9565	0.948205	0.864098	0.871363	0.731455	0.901407	0.932513
59.4	-4.44444e-05	-2.22222e-05	4.44444e-05	2.22222e-05	-0.000355556	0.997574	0.100515	0.901512	0.979158	0.985855	0.948791	0.967096	0.984737	0.957473	0.952967	0.892809	0.905502	0.762051	0.912332	0.948018
59.5	-4.44444e-05	0.000155556	-6.66667e-05	6.66667e-05	-0.000488889	0.980319	0.10419	0.926895	0.976789	0.98746	0.959427	0.970644	0.991597	0.960282	0.951388	0.91676	0.933525	0.784312	0.921434	0.96292
59.6	-0.000311111	0.000222222	-4.44444e-05	-0.000311111	-0.000266667	0.988919	0.107585	0.949317	0.984783	0.970893	0.964043	0.973191	1.00032	0.966369	0.946746	0.917493	0.936718	0.785237	0.920162	0.964529
59.7	-0.000133333	0.000133333	0.000111111	-0.000133333	-0.000311111	0.990079	0.109343	0.953368	0.993009	0.97166	0.961523	0.975808	1.00791	0.975797	0.946694	0.903689	0.918474	0.770355	0.911555	0.954757
59.8	2.22222e-05	0.000177778	8.88889e-05	-2.22222e-05	-0.000222222	0.989711	0.114336	0.92909	0.988155	0.991205	0.952763	0.974578	1.00751	0.983381	0.952435	0.891389	0.892622	0.753177	0.903233	0.943372
59.9	4.44444e-05	0.000244444	-6.66667e-05	0.000155556	-0.0002	0.997961	0.120148	0.947153	0.99455	0.99429	0.939961	0.965545	0.995819	0.980944	0.954873	0.877015	0.863196	0.736781	0.89465	0.932219
60	-0.000244444	6.66667e-05	4.44444e-05	-0.000155556	-0.000177778	0.987888	0.122085	0.934814	0.994448	0.989493	0.929547	0.95413	0.979219	0.968156	0.946274	0.841782	0.822828	0.71146	0.878001	0.913377
60.1	-0.000155556	0.000244444	0.000133333	2.22222e-05	-0.000355556	0.999673	0.125121	0.938681	1.01533	1.00349	0.927701	0.949966	0.967658	0.955013	0.930075	0.784977	0.77387	0.674983	0.853808	0.886124
60.2	-6.66667e-05	0.000111111	-0.000155556	4.44444e-05	-0.000488889	0.994038	0.128237	0.950437	0.986238	0.991865	0.930734	0.951961	0.962353	0.949091	0.914772	0.73349	0.73478	0.642614	0.834626	0.863196
60.3	0.000466667	0.000333333	-4.44444e-05	-0.000177778	0.000111111	0.99901	0.133051	0.931024	0.970482	0.994843	0.928926	0.949595	0.956653	0.94835	0.905019	0.714196	0.719619	0.629275	0.829783	0.856507
60.4	6.66667e-05	0.000244444	8.88889e-05	-0.000133333	-0.0002	1.00555	0.135168	0.936349	0.991	0.978757	0.922541	0.941019	0.949857	0.95031	0.902948	0.734767	0.728415	0.635105	0.837219	0.868806
60.5	0.000288889	6.66667e-05	-2.22222e-05	0.000177778	-0.0004	0.997648	0.140321	0.933003	0.991015	0.980683	0.923117	0.937139	0.949887	0.957545	0.9102	0.785374	0.756107	0.652508	0.850335	0.896351
60.6	-0.000266667	0.000133333	-0.000377778	-0.000222222	-0.000266667	0.982768	0.143217	0.952509	0.982641	0.973015	0.934833	0.943031	0.957996	0.968073	0.922569	0.84084	0.792903	0.674319	0.862385	0.927182
60.7	6.66667e-05	0.000222222	0.000244444	-2.22222e-05	-4.44444e-05	0.994462	0.14849	0.950283	0.998281	0.985873	0.946753	0.94857	0.961974	0.971298	0.929194	0.872648	0.822828	0.694324	0.867392	0.944046
60.8	-4.44444e-05	-8.88889e-05	-0.000222222	-0.000155556	-0.0002	1.00223	0.154042	0.933341	0.993315	0.999818	0.948976	0.944561	0.952118	0.961274	0.923526	0.874349	0.83781	0.709972	0.866152	0.940649
60.9	0	0.000244444	-0.000111111	4.44444e-05	-0.0002	0.982161	0.16273	0.953092	0.981709	0.991811	0.945602	0.936885	0.935678	0.946252	0.911496	0.868177	0.848395	0.72523	0.868192	0.930514
61	-0.000133333	-4.44444e-05	-0.000222222	-2.22222e-05	-0.000222222	1.00533	0.165127	0.929811	0.98934	1.00087	0.946816	0.938203	0.928809	0.940161	0.906029	0.879981	0.871246	0.745484	0.881189	0.933057
61.1	-0.000155556	0.000511111	0.000111111	-6.66667e-05	-0.000422222	1.00234	0.172397	0.947321	0.994349	1.01253	0.95607	0.953184	0.939208	0.949683	0.915503	0.909507	0.905855	0.767783	0.899934	0.951817
61.2	0.000177778	0.000333333	8.88889e-05	-6.66667e-05	-0.000355556	1.00523	0.171618	0.961609	0.992616	0.994825	0.968666	0.975418	0.960686	0.970518	0.93643	0.926755	0.926818	0.777861	0.909978	0.969152
61.3	2.22222e-05	-8.88889e-05	-0.000244444	-0.000155556	-0.000111111	1.00897	0.17753	0.946631	1.00456	0.993915	0.979126	0.995084	0.982523	0.992695	0.956588	0.90048	0.904958	0.760822	0.902141	0.963753
61.4	-0.000244444	0.000488889	-6.66667e-05	0.000244444	-0.000311111	0.997334	0.179128	0.957404	1.01442	0.99083	0.986422	1.00736	1.00014	1.00886	0.967528	0.831386	0.838914	0.716808	0.880259	0.932035
61.5	-0.000111111	0.000333333	6.66667e-05	-2.22222e-05	0	0.990484	0.184461	0.953046	0.979787	1.0047	0.991377	1.01291	1.01434	1.01734	0.971732	0.754102	0.761211	0.663899	0.854734	0.890747
61.6	-0.000333333	0.000266667	0.000133333	-0.000177778	-0.0004	0.989545	0.180027	1.00903	0.994509	0.999069	0.992536	1.01255	1.02394	1.0189	0.974892	0.706641	0.710365	0.624136	0.833593	0.860196
61.7	0.000133333	8.88889e-05	-0.000111111	0.000155556	-0.000288889	0.998495	0.182484	0.96385	0.975113	0.995503	0.988263	1.00584	1.02492	1.0145	0.975917	0.702682	0.701618	0.609776	0.822322	0.8487
61.8	8.88889e-05	-6.66667e-05	-0.000133333	4.44444e-05	-0.0002	0.994351	0.194567	0.942718	0.982918	0.988672	0.980711	0.994226	1.01551	1.00583	0.968952	0.734246	0.726852	0.62348	0.82767	0.855074
61.9	-0.0004	-2.22222e-05	8.88889e-05	0.000222222	-0.0006	0.991221	0.199121	0.946002	0.985758	0.995271	0.974967	0.982268	0.99961	0.995587	0.953368	0.788201	0.771715	0.661376	0.853404	0.8779
62	-6.66667e-05	-4.44444e-05	-8.88889e-05	-6.66667e-05	-0.000133333	0.993265	0.210426	0.95633	0.973686	1.00314	0.975592	0.975163	0.985971	0.987639	0.937633	0.846004	0.820215	0.706924	0.889346	0.910805
62.1	-4.44444e-05	0.000311111	0.000244444	-6.66667e-05	-0.000355556	1.00811	0.215819	0.960136	0.990578	0.989653	0.983415	0.975266	0.982127	0.985454	0.930807	0.879311	0.850285	0.732149	0.912229	0.934751
62.2	-0.000222222	6.66667e-05	0.0002	2.22222e-05	6.66667e-05	0.996045	0.218835	0.943117	1.00087	1.00938	0.993959	0.980462	0.987038	0.988868	0.933005	0.871665	0.8454	0.721033	0.906808	0.932513
62.3	0.000133333	0	-0.000311111	2.22222e-05	-0.000466667	0.994591	0.221471	0.963758	0.983515	0.997749	1.00154	0.987517	0.993661	0.994882	0.93914	0.843758	0.816021	0.689856	0.883864	0.911875
62.4	-0.000133333	0.000266667	-4.44444e-05	-0.000177778	6.66667e-05	0.993338	0.226604	0.958233	0.981738	0.994272	1.00605	0.996838	0.999111	1.00213	0.948397	0.834922	0.795427	0.672275	0.8688	0.900447
62.5	-6.66667e-05	0.000244444	-0.000155556	-0.000244444	-6.66667e-05	0.999231	0.239646	0.947321	0.988452	1.00535	1.01158	1.01012	1.00589	1.01081	0.962798	0.857658	0.80436	0.683319	0.873647	0.91368
62.6	-8.88889e-05	0.000244444	-0.000133333	-8.88889e-05	-6.66667e-05	0.986727	0.246018	0.952938	0.980355	0.993719	1.01845	1.02379	1.01399	1.0185	0.979226	0.890098	0.830294	0.70833	0.889146	0.939341
62.7	-0.000355556	0.000333333	4.44444e-05	-8.88889e-05	-0.0002	0.989269	0.245798	0.957742	0.971691	1.00897	1.02128	1.02919	1.01862	1.01957	0.989448	0.911073	0.849225	0.727069	0.901554	0.956248
62.8	-0.000177778	0.0002	0	6.66667e-05	-0.000311111	0.989987	0.248235	0.957143	0.987724	0.994219	1.01453	1.01971	1.01488	1.00944	0.987513	0.916725	0.851202	0.732594	0.904168	0.954304
62.9	0.000155556	0.000488889	0.000488889	-6.66667e-05	-0.000444444	1.01019	0.257862	0.947935	0.981622	1.00173	0.997601	0.997132	1.00161	0.989142	0.974763	0.906488	0.837832	0.725001	0.894688	0.934562
63	-0.000333333	-4.44444e-05	-8.88889e-05	-8.88889e-05	-0.000155556	1.00611	0.25916	0.948918	0.998252	0.999069	0.975208	0.970969	0.982137	0.965471	0.957524	0.88267	0.816288	0.706572	0.87706	0.907073
63.1	-4.44444e-05	0.000222222	2.22222e-05	-0.000111111	-2.22222e-05	0.994299	0.267009	0.972612	0.984622	0.994486	0.954066	0.951139	0.962415	0.946216	0.940815	0.861027	0.801441	0.687395	0.864976	0.89027
63.2	-0.000133333	0.000222222	-0.000111111	-0.000333333	-0.000222222	1.00212	0.279692	0.95366	0.979176	0.976046	0.939272	0.94159	0.947793	0.935889	0.926838	0.857972	0.806615	0.681241	0.870527	0.89651
63.3	0.000133333	0.000222222	6.66667e-05	-0.000422222	-4.44444e-05	0.99871	0.286223	0.947705	1.00208	0.99857	0.932934	0.940532	0.941003	0.935229	0.918242	0.872954	0.831739	0.693857	0.891352	0.919065
63.4	-0.000266667	0.000133333	0.000222222	0.000177778	-0.000288889	0.996016	0.298367	0.957266	0.989675	1.00451	0.934271	0.943908	0.941428	0.942094	0.916718	0.896255	0.868048	0.7209	0.916551	0.943134
63.5	0.0002	0.000355556	0	-0.0004	-0.000422222	1.00107	0.305697	0.937638	0.979612	1.00606	0.941215	0.94887	0.946458	0.953312	0.919168	0.92038	0.904629	0.751778	0.938102	0.96146
63.6	-0.000155556	0.000133333	-0.000133333	-0.000155556	-0.000288889	1.01019	0.319359	0.936226	1.00159	0.982645	0.952572	0.955962	0.954718	0.966598	0.921251	0.935131	0.925846	0.772075	0.949889	0.970836
63.7	-2.22222e-05	0.000111111	6.66667e-05	-6.66667e-05	-0.000822222	0.995048	0.324831	0.954028	0.975346	0.987709	0.967369	0.967014	0.966376	0.979375	0.92343	0.929559	0.91866	0.771858	0.94618	0.966692
63.8	-0.000155556	0.000111111	4.44444e-05	-8.88889e-05	-0.000533333	1.00201	0.336575	0.976111	1.00237	0.992453	0.98252	0.980914	0.980261	0.987091	0.929626	0.908052	0.890396	0.756853	0.929823	0.951291
63.9	-8.88889e-05	0.000111111	0.000133333	0.000266667	-0.000333333	0.995326	0.34786	0.93971	1.00623	0.995378	0.9933	0.993315	0.993338	0.985573	0.941426	0.887307	0.863667	0.742131	0.912652	0.935066
64	0.000111111	0.000311111	0.000111111	-0.0002	-0.000266667	0.985178	0.36294	0.937745	0.971341	0.99709	0.996817	1.00049	1.00299	0.975782	0.955801	0.871467	0.846547	0.731377	0.901185	0.922144
64.1	6.66667e-05	-0.0004	0	0.000111111	-0.000244444	1.00102	0.367973	0.960166	0.981535	1.00888	0.994229	1.00195	1.00829	0.96576	0.968535	0.850503	0.826719	0.715737	0.891984	0.907333
64.2	0	-0.000377778	-0.000155556	-0.000333333	-0.000266667	0.999353	0.386188	0.960351	0.994699	0.994504	0.986503	0.997189	1.00844	0.963937	0.977619	0.825802	0.80126	0.69531	0.883951	0.8914
64.3	-0.000288889	0.000155556	4.44444e-05	-6.66667e-05	-0.000355556	0.996681	0.382114	0.969436	0.986646	1.00474	0.968231	0.981251	0.999683	0.967302	0.980647	0.812758	0.787185	0.683251	0.881985	0.883788
64.4	-0.000311111	-2.22222e-05	0.000244444	0.000111111	-0.000177778	1.0015	0.404803	0.954611	0.986413	0.982359	0.935131	0.951257	0.978314	0.963068	0.973078	0.813922	0.7926	0.684291	0.885912	0.886141
64.5	-0.000333333	0.000155556	0.000111111	2.22222e-05	-0.000622222	0.998314	0.387307	0.947444	0.98851	0.97972	0.900091	0.919192	0.950775	0.947835	0.955575	0.812129	0.801427	0.68729	0.887741	0.88751
64.6	-0.0002	-0.000111111	0	0.0004	-4.44444e-05	0.994269	0.416607	0.972536	0.998063	1.0047	0.887006	0.906381	0.934854	0.935873	0.938632	0.799277	0.801516	0.685322	0.883274	0.882283
64.7	0	4.44444e-05	-0.000333333	-0.000288889	-0.000155556	0.988517	0.423298	0.979012	0.974254	0.987192	0.902644	0.919517	0.9428	0.940468	0.932358	0.79412	0.807412	0.687586	0.878573	0.88142
64.8	0.000222222	-0.000155556	0.000111111	6.66667e-05	-0.000288889	0.990521	0.463364	0.970986	0.983457	1.0044	0.928687	0.942249	0.967121	0.956749	0.935797	0.81505	0.83336	0.701549	0.88076	0.895471
64.9	-6.66667e-05	0.000155556	0.000177778	-4.44444e-05	-0.000844444	0.992655	0.459968	0.956698	1.001	0.9817	0.946197	0.95617	0.989863	0.971562	0.942255	0.848802	0.860608	0.716624	0.887558	0.91533
65	0.000133333	-8.88889e-05	-0.0002	-0.000266667	-2.22222e-05	0.991226	0.469036	0.957051	0.996257	0.98211	0.953857	0.960532	1.00157	0.980902	0.949768	0.869067	0.86146	0.720107	0.892161	0.924113
65.1	-8.88889e-05	0.0002	0.000222222	-0.000244444	-0.000688889	1.00952	0.500194	0.965584	0.977253	1.00886	0.958926	0.965107	1.00488	0.988353	0.960078	0.875817	0.843722	0.718479	0.894889	0.922284
65.2	4.44444e-05	6.66667e-05	0	-0.000422222	-0.000111111	1.0005	0.522224	0.962821	0.984025	1.00331	0.964691	0.973763	1.00524	0.994777	0.971727	0.888211	0.837275	0.724525	0.900113	0.924155
65.3	-8.88889e-05	-4.44444e-05	-0.000288889	8.88889e-05	4.44444e-05	1.00056	0.506965	0.955593	0.990316	0.988655	0.971707	0.983799	1.00631	0.999349	0.980602	0.902106	0.842006	0.729677	0.90194	0.93036
65.4	-0.000155556	2.22222e-05	0.000288889	-0.000155556	-0.000155556	1.00345	0.533988	0.986179	0.984272	1.0098	0.980339	0.993487	1.01052	1.00432	0.985087	0.886849	0.824901	0.711018	0.88661	0.922766
65.5	0	8.88889e-05	0.000155556	8.88889e-05	-0.000355556	1.00865	0.535426	0.953215	0.981389	0.995984	0.987041	1.00076	1.0156	1.00975	0.985016	0.834449	0.774343	0.668518	0.854843	0.894021
65.6	-2.22222e-05	0.000355556	0.000111111	-0.000222222	-0.000422222	0.994863	0.572836	0.957987	0.987316	0.989172	0.984216	0.998973	1.01231	1.00818	0.977349	0.782203	0.725379	0.634569	0.828161	0.864179
65.7	-0.000288889	0.000133333	-6.66667e-05	0	-0.0004	1.01	0.575332	0.96299	0.984898	1.01639	0.967686	0.982647	0.993156	0.992876	0.959708	0.768151	0.717291	0.637196	0.824614	0.856042
65.8	-0.000311111	8.88889e-05	-4.44444e-05	4.44444e-05	-0.000244444	1.0013	0.601777	0.965507	0.981098	0.981272	0.942952	0.957139	0.963905	0.968955	0.937768	0.789151	0.750875	0.670663	0.84007	0.869649
65.9	-0.000266667	6.66667e-05	-0.000355556	0.000155556	-0.000555556	0.992469	0.594347	0.955639	1.00524	1.00041	0.922301	0.936441	0.940721	0.949908	0.922591	0.820043	0.801752	0.711405	0.86015	0.891903
66	0.0002	-0.000177778	-6.66667e-05	-0.000177778	-0.000266667	1.00614	0.60689	0.974423	0.993825	0.990991	0.915206	0.929918	0.933828	0.943915	0.920491	0.849949	0.854376	0.74578	0.878137	0.915808
66.1	2.22222e-05	0.000222222	-8.88889e-05	2.22222e-05	2.22222e-05	0.99412	0.630398	0.988143	0.993825	0.9924	0.92142	0.9348	0.93844	0.947639	0.929445	0.881347	0.905729	0.771504	0.894078	0.939448
66.2	-0.000244444	0.0002	0.000111111	-0.000244444	-0.000533333	0.999501	0.627282	0.955102	0.980894	0.996876	0.932495	0.941935	0.943482	0.952169	0.942557	0.909787	0.947511	0.785114	0.90579	0.957239
66.3	2.22222e-05	0.000266667	8.88889e-05	4.44444e-05	-0.000244444	0.989463	0.656563	0.977892	0.978171	1.00453	0.940006	0.94586	0.94476	0.952239	0.951459	0.921916	0.96218	0.780767	0.908407	0.961944
66.4	-8.88889e-05	0.000244444	-0.000177778	-2.22222e-05	-0.000488889	1.00319	0.627642	0.943684	0.980952	0.996412	0.942913	0.948592	0.946866	0.950161	0.950739	0.908632	0.938178	0.758472	0.899298	0.950897
66.5	-0.000155556	-8.88889e-05	0.000244444	-2.22222e-05	-0.000333333	1.00481	0.670803	0.97008	1.01533	1.02001	0.944977	0.95355	0.954222	0.951136	0.942363	0.872439	0.883165	0.727271	0.880395	0.926899
66.6	6.66667e-05	0.000155556	6.66667e-05	0.000266667	6.66667e-05	1.00781	0.681449	0.974638	0.998316	1.01325	0.946315	0.957979	0.963401	0.955494	0.932629	0.830196	0.823947	0.70106	0.859357	0.899597
66.7	-6.66667e-05	0	0.000244444	0	-0.000422222	0.98206	0.696848	0.978122	0.992961	0.991544	0.944576	0.956985	0.967189	0.959638	0.925445	0.812011	0.794292	0.69295	0.848852	0.886996
66.8	0.000111111	-0.000155556	-0.000155556	8.88889e-05	6.66667e-05	1.00429	0.712527	0.957113	0.988629	0.983626	0.943635	0.953769	0.96521	0.964539	0.922858	0.838308	0.811048	0.707903	0.857109	0.902401
66.9	-4.44444e-05	-4.44444e-05	6.66667e-05	-0.000222222	-0.000622222	1.00887	0.720576	0.963251	1.00568	0.99552	0.951194	0.957405	0.965094	0.975721	0.928245	0.890524	0.855893	0.735407	0.877288	0.935715
67	-4.44444e-05	0	-6.66667e-05	-4.44444e-05	-0.000244444	0.99592	0.711888	0.970786	0.979601	0.984945	0.966307	0.969596	0.971618	0.992073	0.941475	0.924361	0.890153	0.754676	0.893284	0.960692
67.1	-0.000333333	-0.000311111	8.88889e-05	4.44444e-05	-0.000222222	1.00273	0.765795	0.94528	0.996823	0.999479	0.978272	0.981109	0.98042	1.0025	0.953944	0.917831	0.891319	0.753745	0.896985	0.963868
67.2	-0.000222222	0	0.000155556	-0.000288889	-0.000511111	1.01019	0.759483	0.991151	0.989961	0.992168	0.980903	0.984011	0.985972	0.999164	0.956474	0.890098	0.869009	0.740617	0.893738	0.955287
67.3	-0.000244444	-8.88889e-05	4.44444e-05	-0.000133333	-0.0004	0.992065	0.738132	0.950207	0.989551	0.992435	0.979963	0.981197	0.990338	0.98774	0.950992	0.870554	0.846138	0.730637	0.890556	0.949241
67.4	-0.000311111	0.000288889	0	-6.66667e-05	-0.000511111	1.00088	0.782532	0.962607	0.996545	1.0031	0.981862	0.979225	0.997868	0.978629	0.948028	0.864379	0.832719	0.726804	0.885473	0.945494
67.5	-0.000222222	2.22222e-05	-2.22222e-05	0.0002	-0.000466667	0.993627	0.767952	0.955823	0.996267	1.00577	0.982077	0.976904	1.00476	0.972964	0.95337	0.857051	0.823634	0.720898	0.873169	0.935432
67.6	-0.000111111	-0.000111111	-0.000266667	-0.000244444	2.22222e-05	0.997957	0.811353	0.970372	0.994907	0.985944	0.97076	0.966687	1.00115	0.963317	0.961696	0.842681	0.816266	0.711271	0.856985	0.919544
67.7	2.22222e-05	-0.000244444	0.000133333	-0.000222222	-0.000266667	0.993069	0.829509	0.968868	0.991132	0.994985	0.946822	0.945999	0.983897	0.94634	0.963887	0.831412	0.816125	0.706301	0.846835	0.90807
67.8	4.44444e-05	-0.000155556	-8.88889e-05	-8.88889e-05	-0.000311111	1.00812	0.804602	0.982173	0.996955	0.983822	0.922615	0.923976	0.962818	0.929801	0.958084	0.830073	0.822161	0.708009	0.845627	0.905022
67.9	-0.0002	0.000111111	0.000222222	-0.000311111	-0.000222222	1.00262	0.760103	0.976127	1.00576	1.01892	0.912399	0.913649	0.950949	0.923538	0.950415	0.832791	0.820831	0.706215	0.846479	0.902652
68	0	-0.000133333	0.000133333	6.66667e-05	-0.000177778	0.994798	0.83572	0.976556	1.00357	0.985766	0.916526	0.916937	0.950839	0.925986	0.945307	0.837242	0.806125	0.696602	0.845828	0.897008
68.1	-0.000355556	-0.000111111	8.88889e-05	-0.000355556	-0.0004	0.992976	0.817505	0.969727	0.988425	1.00103	0.922586	0.923643	0.954818	0.927166	0.941129	0.855292	0.796573	0.693433	0.851259	0.899251
68.2	8.88889e-05	4.44444e-05	-8.88889e-05	-0.000177778	-0.000666667	0.99608	0.863323	0.963589	0.996282	1.001	0.922205	0.926558	0.95636	0.923591	0.936427	0.89407	0.816695	0.712683	0.870399	0.92069
68.3	-0.000155556	-0.000111111	6.66667e-05	-4.44444e-05	-0.000266667	0.984463	0.79881	0.973809	0.982747	0.977348	0.919213	0.929375	0.955557	0.921775	0.934135	0.937427	0.86521	0.749278	0.897736	0.953493
68.4	-6.66667e-05	0.000111111	-2.22222e-05	-0.000444444	-0.000533333	0.993032	0.862424	0.961425	0.989668	0.982787	0.922281	0.938785	0.956188	0.928548	0.937945	0.960938	0.913649	0.781246	0.919146	0.977933
68.5	-0.0002	-0.000222222	-0.000266667	-2.22222e-05	-0.000533333	1.00023	0.816367	0.968807	0.995946	1.01219	0.936456	0.956113	0.962083	0.944413	0.947517	0.958324	0.932946	0.791562	0.925753	0.98419
68.6	-0.000244444	0.000133333	0.000222222	-2.22222e-05	-2.22222e-05	0.996396	0.923322	0.999883	0.98522	0.978008	0.960281	0.977623	0.974308	0.96482	0.958076	0.945164	0.918797	0.78126	0.92004	0.979244
68.7	-0.000133333	0.0002	2.22222e-05	-6.66667e-05	-0.000333333	0.993087	0.840594	0.950575	0.986025	0.990099	0.986523	0.99819	0.989826	0.984158	0.965946	0.941006	0.895692	0.765814	0.911305	0.975453
68.8	0	4.44444e-05	-0.000155556	8.88889e-05	-0.000244444	1.00344	0.846586	0.957159	0.999808	0.997411	1.00568	1.01237	1.00258	0.998287	0.972938	0.948149	0.889824	0.758464	0.905688	0.976114
68.9	8.88889e-05	0.000244444	-6.66667e-05	-0.000222222	-0.000133333	1.00385	0.942176	1.00516	0.980713	0.983108	1.00961	1.01324	1.00458	1.0033	0.979714	0.94986	0.898669	0.757286	0.901116	0.973588
69	-0.000555556	0	0.000133333	-0.000244444	-0.0004	1.00679	0.944793	1.0074	0.990532	0.999586	0.994624	0.995147	0.989814	0.994897	0.97854	0.934232	0.901754	0.754196	0.89398	0.961919
69.1	-0.000133333	-0.0002	6.66667e-05	0.000155556	-0.000644444	1.00082	0.828111	1.01974	0.993736	1.00083	0.965798	0.962249	0.963053	0.974447	0.962643	0.907326	0.890621	0.748621	0.885061	0.943902
69.2	0.000222222	-0.000133333	-0.0002	-2.22222e-05	-0.000333333	1.00487	0.85843	0.97724	0.984342	1.0005	0.937204	0.93117	0.940949	0.954184	0.939712	0.874595	0.866703	0.741038	0.874505	0.921698
69.3	-0.000266667	8.88889e-05	0	-0.000177778	-0.000155556	0.995838	0.873549	0.981922	0.979338	0.991615	0.922082	0.918137	0.936751	0.948841	0.9254	0.833355	0.829066	0.726544	0.860319	0.894015
69.4	-6.66667e-05	-0.000222222	-0.000377778	-0.0002	-0.000622222	0.997325	0.872011	0.993699	0.982659	0.991758	0.92245	0.923627	0.946127	0.959291	0.925022	0.795785	0.78787	0.707511	0.847177	0.869868
69.5	0	-0.000333333	-6.66667e-05	0.000266667	-6.66667e-05	0.992084	0.89538	1.01052	0.994307	1.00618	0.931174	0.934687	0.954392	0.970888	0.9302	0.789717	0.768007	0.697159	0.846005	0.867965
69.6	-4.44444e-05	0.000111111	-0.000244444	-0.000311111	-0.000377778	0.99569	0.916052	0.993995	0.99419	0.995217	0.942043	0.941461	0.955766	0.971887	0.932137	0.822113	0.78069	0.70132	0.859643	0.892525
69.7	-0.000444444	0.000311111	-6.66667e-05	-0.000111111	-0.000133333	1.00052	0.82094	0.968559	0.995448	0.97692	0.952962	0.945088	0.957061	0.965649	0.930001	0.867332	0.811593	0.712656	0.878658	0.925107
69.8	-0.000377778	-0.000133333	-0.000155556	-0.000155556	-0.000555556	0.99753	0.839455	0.998413	0.993517	0.978525	0.959921	0.948369	0.961245	0.959204	0.926208	0.901574	0.845844	0.727335	0.89466	0.94787
69.9	-0.000222222	6.66667e-05	0.000177778	-0.000133333	-0.000488889	0.987809	0.952323	0.972168	0.996677	0.989083	0.95555	0.94717	0.959172	0.950477	0.922473	0.926863	0.883543	0.751009	0.908296	0.961224
70	0.000422222	0.000377778	-0.000355556	-0.000222222	-0.000733333	0.989909	0.952902	0.983992	1.00696	0.990919	0.93932	0.938176	0.945318	0.936029	0.923017	0.951743	0.922896	0.782969	0.920979	0.972459
70.1	-0.000422222	4.44444e-05	-2.22222e-05	-0.000333333	-0.0006	0.986377	0.816646	0.969944	0.982981	1.00107	0.922991	0.928538	0.93042	0.922158	0.932725	0.965449	0.946074	0.80657	0.927574	0.978459
70.2	-0.0002	-6.66667e-05	-0.000177778	-0.000244444	-0.000466667	1.00753	0.886572	0.991926	0.996487	1.00231	0.917885	0.927985	0.927719	0.918275	0.94835	0.947074	0.935011	0.804342	0.922661	0.96877
70.3	-0.000111111	-0.000577778	2.22222e-05	-0.000155556	-0.000377778	0.98595	0.991949	1.00558	0.996589	1.00342	0.923193	0.936982	0.936868	0.926114	0.960262	0.897262	0.895795	0.779657	0.909685	0.942963
70.4	-0.000355556	0.000111111	-0.000222222	-0.0002	-4.44444e-05	1.0056	0.900333	0.972915	0.987356	0.992845	0.933909	0.951332	0.950739	0.942334	0.965852	0.847667	0.85764	0.756312	0.899317	0.917475
70.5	-6.66667e-05	-0.0002	8.88889e-05	-0.000266667	-2.22222e-05	1.00167	0.922863	0.98452	1.01015	0.999586	0.949	0.969301	0.965847	0.963391	0.971304	0.832258	0.84571	0.754532	0.899166	0.910803
70.6	4.44444e-05	0.000111111	-0.000177778	2.22222e-05	-0.000355556	0.98805	0.99133	0.988425	0.972973	0.992061	0.963588	0.985344	0.977543	0.98239	0.977882	0.852188	0.857277	0.770186	0.905816	0.922726
70.7	-0.000222222	4.44444e-05	-0.000288889	-0.000377778	-0.000222222	1.00184	0.970758	1.00467	0.979338	0.985462	0.967099	0.988666	0.977788	0.9905	0.977959	0.875744	0.866595	0.780238	0.907598	0.933132
70.8	-0.000311111	2.22222e-05	0.000133333	-0.000133333	-0.000555556	0.995857	0.927436	1.0094	1.00155	0.987674	0.958078	0.977171	0.965934	0.986399	0.967692	0.877015	0.855957	0.769533	0.897973	0.925835
70.9	8.88889e-05	0.000177778	0.000155556	-0.000266667	-0.000466667	1.00959	0.940119	1.00761	1.00478	0.981361	0.948996	0.96316	0.952729	0.97833	0.953732	0.867339	0.839301	0.749098	0.885513	0.909797
71	-0.000266667	6.66667e-05	-2.22222e-05	-0.000244444	-0.000355556	0.99963	1.0132	0.987616	0.987386	0.999319	0.951061	0.959911	0.949424	0.975421	0.945777	0.875663	0.844749	0.741667	0.884431	0.907285
71.1	-0.000111111	0	4.44444e-05	8.88889e-05	-0.000355556	0.994203	0.863782	0.988161	0.998989	0.996662	0.962889	0.968959	0.958258	0.979251	0.948496	0.905037	0.875963	0.752416	0.895689	0.923638
71.2	-6.66667e-05	-2.22222e-05	-0.000377778	8.88889e-05	-0.000244444	0.998255	0.988634	0.9542	1.0085	0.987424	0.9748	0.980935	0.972997	0.982608	0.958761	0.931206	0.909647	0.767585	0.907301	0.943439
71.3	-0.000377778	0.0002	-8.88889e-05	-0.000177778	-0.000422222	0.996508	1.01871	0.983027	0.995565	0.999925	0.978828	0.985571	0.985232	0.978052	0.967858	0.939548	0.929483	0.779551	0.912918	0.954711
71.4	-0.0002	0.000177778	-0.000133333	-0.000177778	-0.0004	0.99095	0.941687	0.982	1.003	1.02293	0.974425	0.98137	0.9912	0.968177	0.969682	0.937008	0.938375	0.793906	0.917496	0.959453
71.5	-0.0002	6.66667e-05	0.0002	-0.000222222	-0.000377778	0.98411	1.0105	0.989997	1.00372	0.99572	0.965712	0.974578	0.993346	0.962328	0.966907	0.931627	0.940095	0.811634	0.924238	0.961635
71.6	-0.000444444	0.0002	-0.000355556	-6.66667e-05	-0.000466667	0.982734	1.01721	0.962787	0.984415	1.02044	0.956841	0.970745	0.996499	0.96558	0.966939	0.92331	0.932889	0.822909	0.927875	0.959812
71.7	-6.66667e-05	-0.000155556	-0.000311111	-0.000288889	-0.000311111	0.989166	0.942883	0.99107	1.01533	1.00185	0.952373	0.971818	1.00345	0.976589	0.972764	0.909642	0.917154	0.819547	0.921942	0.950273
71.8	4.44444e-05	-0.000222222	-0.000111111	-0.000444444	-0.000333333	1.00017	0.951836	0.996562	0.977474	0.993766	0.954593	0.976572	1.01167	0.99032	0.978978	0.888271	0.894364	0.802313	0.905707	0.931094
71.9	-0.000333333	-4.44444e-05	0.000177778	-0.0002	-0.000488889	0.983552	0.972547	0.986621	0.985207	0.981775	0.958598	0.979878	1.01567	0.999361	0.978378	0.862924	0.868662	0.779735	0.885545	0.908289
72	-0.0002	-0.0002	-0.000533333	-0.0004	-0.0004	1.01019	0.913735	0.967221	0.986686	0.988873	0.959353	0.978131	1.01515	0.999657	0.971892	0.849181	0.855142	0.76564	0.872379	0.897209
72.1	-0.000133333	0	-0.000288889	-0.000288889	-0.0006	0.996986	0.873861	1.00986	0.989132	1.01963	0.961088	0.97547	1.01524	0.995219	0.967416	0.858953	0.867271	0.769386	0.873658	0.907986
72.2	-0.000377778	-0.000222222	-0.000133333	-0.0006	-0.000444444	0.985984	1.01774	0.964685	0.999282	0.995828	0.970794	0.978511	1.01812	0.992791	0.969906	0.880475	0.892498	0.784365	0.886339	0.931764
72.3	-0.000511111	-0.000133333	-4.44444e-05	-0.000511111	-0.000488889	1.00165	0.991112	0.967921	0.999223	1.00829	0.987966	0.988389	1.02236	0.995421	0.977942	0.888507	0.900654	0.793853	0.900167	0.949374
72.4	-0.000244444	-0.000222222	-0.000133333	-0.000377778	-0.000466667	0.987513	1.00506	0.969244	0.977577	0.996831	1.00633	1.00178	1.0288	1.00311	0.987809	0.872781	0.879543	0.78976	0.90709	0.950737
72.5	-0.000222222	-0.000466667	-0.000488889	-0.000311111	-0.000733333	0.989601	1.01871	1.00526	0.993482	0.990683	1.01975	1.0143	1.03853	1.01407	0.996024	0.848494	0.849236	0.781124	0.907344	0.942183
72.6	-0.000266667	-0.000177778	-0.000266667	-8.88889e-05	-0.000311111	1.00213	0.969587	1.01265	1.00192	1.01268	1.02475	1.02133	1.04768	1.02354	0.999503	0.841977	0.841107	0.784522	0.907922	0.938123
72.7	-0.000355556	-0.000311111	-0.000377778	-0.000422222	-0.000644444	0.99335	0.957574	1.00403	0.996455	1.01714	1.02238	1.0204	1.0505	1.02625	0.99715	0.866621	0.866931	0.806871	0.914306	0.946264
72.8	-0.000511111	0.000177778	-0.000311111	-0.000533333	-0.0004	0.991373	0.995446	1.01974	0.98755	0.992798	1.0178	1.01395	1.04638	1.02245	0.992216	0.907948	0.906454	0.836527	0.924334	0.960398
72.9	-0.000266667	-0.000222222	-0.000688889	-0.000688889	-0.000488889	1.01019	0.983243	0.998561	0.991227	1.01538	1.01552	1.00683	1.04037	1.01866	0.990835	0.935536	0.927346	0.853711	0.932233	0.96925
73	-0.000555556	-0.000355556	-8.88889e-05	-0.000311111	-0.000422222	0.993513	1.0008	0.998296	0.993394	0.993121	1.01523	1.0015	1.0371	1.02008	0.995376	0.934698	0.918638	0.850912	0.935927	0.970083
73.1	-0.000422222	-0.000377778	-8.88889e-05	-0.000288889	-0.000822222	0.981124	0.983728	0.968176	0.990421	1.02064	1.01394	0.997543	1.03625	1.02515	1.00067	0.921031	0.897637	0.838951	0.93775	0.969732
73.2	-0.000355556	-0.0002	-2.22222e-05	-0.000311111	-0.000622222	1.00304	1.00676	0.958178	0.999121	1.00423	1.01118	0.995401	1.03488	1.02953	0.999712	0.918715	0.885193	0.832526	0.940409	0.974458
73.3	-0.000333333	-0.000444444	-0.000511111	-0.000222222	-0.000488889	0.993419	1.01871	0.991241	1.00624	0.976146	1.00969	0.997539	1.03274	1.03186	0.991488	0.933676	0.888128	0.837089	0.944554	0.983589
73.4	-0.000444444	0	-0.000466667	-0.000466667	-0.000733333	1.01019	1.01173	1.01632	1.00423	1.01994	1.01057	1.00452	1.03213	1.03265	0.981494	0.955866	0.906378	0.851576	0.949185	0.992736
73.5	-0.000488889	-0.0004	-8.88889e-05	-0.000377778	-0.000622222	0.991303	1.01871	0.979701	1.00679	1.00554	1.01022	1.0116	1.03222	1.03018	0.975583	0.976774	0.938841	0.873832	0.952685	0.998734
73.6	-0.000911111	-0.0002	-0.000244444	-0.0004	-0.0008	1.00925	1.01871	1.01652	0.995401	0.993784	1.00361	1.01116	1.02777	1.02116	0.973841	0.993669	0.976564	0.898219	0.954027	1.00059
73.7	-0.000511111	-0.000444444	-0.000333333	-0.000666667	-0.000888889	0.99733	1.01684	0.984747	1.00094	0.999466	0.988659	0.99842	1.01559	1.00501	0.970978	1.00351	1.00366	0.914756	0.954204	0.99846
73.8	-0.000422222	-0.000311111	-0.000288889	-0.000266667	-0.000244444	1.00001	0.966085	0.967133	1.01195	0.982294	0.966912	0.974985	0.998933	0.984939	0.963827	1.00207	1.01001	0.915426	0.955331	0.99298
73.9	-0.000288889	-0.0004	-0.0004	-0.0004	-0.000666667	0.982001	1.01871	1.0146	1.01533	0.995236	0.942436	0.94866	0.983657	0.966408	0.956464	0.988109	0.997597	0.900342	0.957461	0.984989
74	-0.000511111	-0.000222222	-0.000533333	-0.000377778	-0.000466667	1.0022	0.938698	0.958552	0.99763	0.996079	0.921727	0.929529	0.973337	0.955702	0.955498	0.964968	0.975042	0.877344	0.958055	0.974965
74.1	-0.000222222	-0.000266667	-0.000288889	-0.000422222	-0.000488889	0.982712	0.976433	0.98009	0.997527	0.993282	0.910638	0.922482	0.968053	0.955063	0.961962	0.939257	0.951367	0.856718	0.955568	0.96306
74.2	-0.0004	-0.000533333	-0.000311111	-0.000555556	-0.000844444	1.01019	0.966555	0.970419	1.01482	0.995236	0.908188	0.921861	0.964284	0.957424	0.9698	0.921421	0.936551	0.847048	0.952384	0.951984
74.3	-0.000133333	-0.000266667	-0.000222222	-0.000622222	-0.000355556	1.00729	0.976807	0.97682	1.0038	0.990916	0.906573	0.916777	0.956757	0.951575	0.97123	0.922104	0.939607	0.852042	0.95239	0.948072
74.4	-0.000333333	-0.000244444	-0.000266667	-0.000422222	-0.000822222	0.992958	0.92972	0.982224	0.99976	1.00619	0.900363	0.903637	0.944181	0.93491	0.963371	0.939761	0.956765	0.865214	0.955035	0.954221
74.5	-0.000333333	-0.000311111	-2.22222e-05	-0.000355556	-0.000644444	0.988223	0.970002	0.953101	1.0062	1.0006	0.894263	0.891729	0.933812	0.918061	0.951479	0.957996	0.968503	0.872142	0.954648	0.964237
74.6	-0.000333333	-8.88889e-05	-0.000311111	-0.000333333	-0.000377778	0.997975	0.874752	0.948428	0.99547	0.987761	0.899637	0.895409	0.937878	0.915742	0.945677	0.96337	0.960024	0.865796	0.948363	0.970275
74.7	-8.88889e-05	-0.000311111	-0.000333333	-0.000688889	-0.000422222	0.978339	0.991734	0.998265	1.00534	1.00857	0.922808	0.921087	0.962733	0.933731	0.952667	0.958661	0.939203	0.854775	0.941647	0.972638
74.8	-0.000222222	0.000133333	-0.000177778	-0.000177778	-4.44444e-05	0.99696	0.969255	0.994901	1.01015	1.01108	0.957746	0.961076	1.00073	0.964903	0.969804	0.954024	0.926043	0.850832	0.942334	0.977047
74.9	-0.000377778	-0.000111111	-8.88889e-05	-6.66667e-05	-0.000355556	0.990759	0.989714	0.997829	0.998556	0.976523	0.989996	0.99762	1.03336	0.99572	0.986516	0.953456	0.929782	0.85443	0.951223	0.985313
75	-0.000244444	6.66667e-05	-0.000244444	-6.66667e-05	-0.000444444	0.997186	1.01871	0.94712	0.993002	1.0033	1.00587	1.01279	1.04371	1.01383	0.99067	0.951285	0.940495	0.855869	0.961074	0.991457
75.1	-0.000266667	-0.000244444	-0.000444444	-0.000377778	-0.000577778	1.0051	1.01871	0.955577	1.00999	1.00069	1.00008	1.00002	1.02841	1.01279	0.97525	0.93569	0.938397	0.844817	0.963123	0.984885
75.2	-0.000155556	-0.000444444	-0.0002	-0.000288889	-0.000577778	0.997543	1.01226	0.953646	1.01206	0.992081	0.979009	0.970138	0.999284	0.995381	0.943189	0.900364	0.912012	0.818651	0.953822	0.960194
75.3	-0.000155556	-0.000133333	4.44444e-05	-0.000311111	-0.0006	0.990478	0.917974	0.952789	1.00418	1.00803	0.956275	0.94284	0.973185	0.972321	0.90916	0.859676	0.873819	0.787879	0.938251	0.928549
75.4	-0.000222222	-0.000133333	-0.000155556	-0.000288889	-0.000488889	1.00359	0.956714	0.967647	0.992708	1.01169	0.944385	0.931015	0.960815	0.95546	0.893442	0.841194	0.852593	0.770419	0.926396	0.912128
75.5	-0.000377778	-0.0002	-0.000422222	-0.000266667	-0.000577778	0.987302	0.942195	0.936405	1.00603	0.994896	0.948843	0.934703	0.963055	0.951288	0.906272	0.85139	0.859376	0.771625	0.921703	0.918387
75.6	-0.000488889	2.22222e-05	-4.44444e-05	-0.0004	-0.000622222	0.992789	0.937086	0.952898	0.997748	0.985987	0.963425	0.944896	0.971332	0.957214	0.936361	0.86237	0.869808	0.774641	0.915672	0.928653
75.7	-0.000333333	-0.000155556	-0.000222222	-0.000333333	-0.000688889	0.999252	1.00077	0.985572	0.987243	1.00052	0.971773	0.949745	0.972514	0.963093	0.96053	0.848939	0.856189	0.761951	0.900182	0.92302
75.8	-0.000355556	6.66667e-05	-4.44444e-05	-0.000288889	-0.000577778	1.00278	1.01871	1.00993	1.0042	1.00913	0.964805	0.945897	0.963145	0.962545	0.966618	0.825145	0.826931	0.740852	0.881785	0.907085
75.9	0.000133333	-0.000288889	-0.000266667	-0.000377778	-0.000333333	1.00228	0.904234	0.976851	1.00816	1.00423	0.953798	0.944331	0.956038	0.961468	0.961362	0.821342	0.811154	0.731558	0.874294	0.900607
76	-0.0002	0	-0.000133333	-0.000133333	-0.000555556	0.985141	0.989493	0.947946	0.991989	0.994125	0.952746	0.952933	0.961376	0.966229	0.955096	0.834524	0.810902	0.734165	0.878808	0.906799
76.1	-0.000311111	-0.000222222	0.000244444	-8.88889e-05	-0.000622222	0.987791	1.00421	0.981663	0.994457	0.983137	0.955555	0.959093	0.969149	0.969286	0.949311	0.832731	0.801014	0.72998	0.882658	0.910407
76.2	0	-4.44444e-05	-6.66667e-05	-0.000111111	-0.000466667	0.987809	1.01473	0.934303	0.989153	0.995648	0.947846	0.946906	0.965318	0.960131	0.943755	0.80903	0.778961	0.716804	0.879608	0.90584
76.3	-0.000377778	-8.88889e-05	-2.22222e-05	0	-0.000777778	1.0066	0.887439	0.984124	0.99074	1.01201	0.932362	0.923734	0.955085	0.944164	0.943487	0.797354	0.778256	0.717179	0.878998	0.907999
76.4	-8.88889e-05	0.000111111	-0.000222222	-0.000111111	-0.000266667	1.00166	0.948442	0.947868	1.00025	1.00812	0.924584	0.911143	0.953417	0.936649	0.951378	0.825918	0.820827	0.745675	0.890806	0.929116
76.5	-4.44444e-05	-4.44444e-05	-0.000422222	-0.0004	-0.000422222	0.996847	0.970684	0.990322	0.998864	1.00757	0.930218	0.917163	0.96242	0.943399	0.962941	0.881586	0.886279	0.789522	0.912186	0.96034
76.6	2.22222e-05	4.44444e-05	-0.000133333	-0.000111111	-0.000377778	1.00453	0.940228	0.962211	0.991195	1.00941	0.942081	0.933066	0.972923	0.958086	0.973254	0.930277	0.939638	0.826734	0.933479	0.983575
76.7	-0.000288889	2.22222e-05	-0.000155556	-0.000533333	-0.000333333	0.991173	0.996998	0.945532	1.01166	0.979821	0.953306	0.949148	0.979406	0.972538	0.98072	0.954326	0.966718	0.847416	0.949863	0.991419
76.8	-0.000177778	-2.22222e-05	0.000133333	-0.000133333	-0.000422222	0.981909	1.00798	0.977521	0.997513	0.965804	0.962492	0.961058	0.982568	0.982128	0.983194	0.959798	0.973465	0.853959	0.961994	0.989859
76.9	-4.44444e-05	-0.000244444	-0.000111111	-0.000155556	-0.000555556	0.964247	0.996517	0.960623	0.995955	0.996814	0.970397	0.967787	0.984878	0.986358	0.97944	0.957577	0.967273	0.851173	0.969394	0.987096
77	-0.0002	-8.88889e-05	-8.88889e-05	-2.22222e-05	-0.000488889	0.98764	0.939747	0.952073	0.996132	0.982527	0.977972	0.971651	0.988749	0.988023	0.973387	0.948301	0.948574	0.840193	0.968363	0.983641
77.1	4.44444e-05	-4.44444e-05	-0.000177778	-0.000355556	-0.000333333	0.985461	0.998302	0.955297	0.997468	0.989034	0.985782	0.976717	0.993562	0.989162	0.96973	0.922915	0.91275	0.817248	0.955442	0.971351
77.2	-0.000222222	0	2.22222e-05	-0.000111111	-0.000577778	0.980331	0.980637	0.975216	1.00299	0.998588	0.994781	0.986037	0.996042	0.989944	0.969518	0.873236	0.856429	0.777955	0.930752	0.941928
77.3	8.88889e-05	8.88889e-05	-8.88889e-05	-0.000155556	-0.000177778	1.01019	0.943454	0.974857	1.00865	1.01467	1.00655	1.0008	0.997106	0.99245	0.974281	0.807591	0.789	0.727455	0.899721	0.89947
77.4	-0.000333333	-0.000333333	2.22222e-05	-0.000133333	-0.000333333	1.01019	0.993268	0.980885	0.991695	1.00298	1.01786	1.01603	1.0007	0.998265	0.985314	0.756519	0.736395	0.683918	0.872098	0.863542
77.5	-0.000333333	8.88889e-05	-4.44444e-05	-0.000622222	-0.0002	1.00397	1.01404	0.976695	0.994192	0.982545	1.01743	1.01756	1.00281	1.00098	0.995436	0.750861	0.722835	0.66543	0.856911	0.855014
77.6	-0.000288889	-2.22222e-05	-0.000111111	-0.000288889	-4.44444e-05	0.989662	1.01871	0.940408	1.0026	0.993193	0.996739	0.99427	0.992807	0.990705	0.993045	0.791527	0.749173	0.675632	0.858001	0.878125
77.7	-0.000133333	0.000333333	-0.000155556	-0.0002	-0.000133333	1.00718	0.993609	0.96366	1.00938	0.985252	0.964488	0.956371	0.970866	0.969538	0.978489	0.851663	0.795343	0.705818	0.874025	0.918729
77.8	-0.000288889	0.000177778	2.22222e-05	0.000111111	-0.0006	1.00583	0.889248	0.946513	1.00458	0.982976	0.942076	0.930628	0.953377	0.953603	0.965756	0.906041	0.839217	0.74402	0.899492	0.957573
77.9	-0.000266667	0.000111111	-0.000177778	-0.000222222	-0.0002	0.995864	0.959732	0.955982	0.995647	0.996903	0.94044	0.931397	0.953949	0.954083	0.964185	0.942356	0.866997	0.776969	0.925032	0.981025
78	-0.000333333	-4.44444e-05	-0.000111111	-0.0002	-0.000533333	0.984355	0.997551	0.962788	0.991357	0.982617	0.948236	0.945616	0.967539	0.964323	0.968907	0.950292	0.87398	0.792764	0.941222	0.983566
78.1	0.000288889	0	-0.000244444	-0.000222222	-0.000533333	0.990594	1.01267	1.00052	0.99788	0.973422	0.949428	0.953501	0.980564	0.972084	0.97296	0.926595	0.867754	0.791338	0.946159	0.970137
78.2	-0.000111111	2.22222e-05	0.000111111	0.000133333	-0.000244444	0.998032	0.964444	0.977194	1.00138	1.01719	0.944574	0.953187	0.987574	0.975178	0.976959	0.890898	0.865886	0.786456	0.946468	0.955212
78.3	-6.66667e-05	0	-0.000488889	-0.000222222	-0.000377778	1.00865	0.958962	0.983439	1.01366	1.0059	0.944376	0.954365	0.990095	0.976663	0.981659	0.871135	0.876884	0.788492	0.946545	0.949935
78.4	-0.000355556	2.22222e-05	-0.000333333	-0.000266667	-0.000311111	0.99729	1.01176	0.984451	0.997659	0.982492	0.95079	0.958981	0.988784	0.975031	0.982946	0.871176	0.886591	0.790254	0.940731	0.949412
78.5	-0.000244444	6.66667e-05	0.000133333	-2.22222e-05	-0.000133333	0.998261	0.991042	0.961355	0.993751	0.978136	0.958427	0.962955	0.985824	0.969718	0.980483	0.871433	0.875447	0.778368	0.922296	0.940003
78.6	-0.000355556	0.000111111	-0.000133333	-0.000266667	-0.000666667	1.0057	0.932177	0.982862	0.999452	0.98484	0.967455	0.968561	0.987209	0.967672	0.981	0.861131	0.846297	0.754519	0.89697	0.919826
78.7	-0.000355556	8.88889e-05	-0.000177778	-0.000333333	-0.0004	0.999193	0.989946	1.00247	0.993707	0.982545	0.980426	0.979798	0.99476	0.974217	0.98699	0.852634	0.823941	0.736221	0.880464	0.904596
78.8	-0.000511111	-0.000133333	-0.000266667	2.22222e-05	-0.000266667	0.997157	1.01871	0.96556	0.988962	0.977311	0.990785	0.990192	1.00108	0.983498	0.990289	0.85914	0.827381	0.736393	0.881985	0.90856
78.9	-0.000266667	-8.88889e-05	0.000133333	0.000133333	-0.000444444	0.995426	1.00413	0.968457	1.01422	0.985915	0.987402	0.988082	0.997828	0.98563	0.982304	0.871792	0.849634	0.74914	0.894325	0.92534
79	-2.22222e-05	8.88889e-05	-0.0002	-0.000533333	-2.22222e-05	1.0053	1.01433	0.940844	0.99359	0.988837	0.969952	0.973143	0.98636	0.979536	0.965772	0.869658	0.866142	0.758351	0.902301	0.935356
79.1	-0.000177778	-0.000133333	-0.000111111	-0.000133333	-0.000177778	1.00049	0.975658	0.993406	0.991709	0.991669	0.951699	0.958849	0.976709	0.973747	0.952613	0.846833	0.859707	0.755964	0.89876	0.92915
79.2	0.000177778	4.44444e-05	-0.000244444	-0.000288889	-0.000577778	0.990994	0.961518	0.937605	0.992826	0.999162	0.944979	0.956484	0.976125	0.97522	0.951453	0.81919	0.835131	0.747823	0.889301	0.915364
79.3	-0.000422222	-0.000377778	-0.000355556	-4.44444e-05	-0.000244444	0.989814	1.01871	0.972225	0.995735	0.985073	0.948961	0.962888	0.982262	0.980597	0.958797	0.806336	0.811745	0.744768	0.883947	0.907836
79.4	0.000155556	6.66667e-05	0.000111111	-0.000177778	-0.000222222	0.996872	0.9927	0.97017	0.979927	1.00361	0.954978	0.968389	0.990269	0.981771	0.964185	0.816802	0.807267	0.753269	0.889728	0.913202
79.5	-0.000266667	4.44444e-05	8.88889e-05	-6.66667e-05	-0.000266667	0.992002	0.946671	0.97668	1.00571	0.980466	0.958335	0.970479	1.00064	0.978121	0.963407	0.845329	0.825257	0.770837	0.907634	0.928246
79.6	-6.66667e-05	6.66667e-05	-0.000133333	-0.000155556	-0.000355556	0.992839	0.95642	0.970139	0.984599	0.973368	0.960184	0.972903	1.01397	0.976496	0.961322	0.870397	0.847565	0.783855	0.928697	0.940203
79.7	-8.88889e-05	4.44444e-05	-2.22222e-05	-8.88889e-05	-0.000488889	1.00332	0.950636	0.99392	0.995132	0.998714	0.96316	0.977193	1.0245	0.980146	0.961483	0.864548	0.845491	0.776468	0.937421	0.93437
79.8	-0.000111111	0.000133333	6.66667e-05	-2.22222e-05	-0.000311111	0.988749	0.946293	0.960825	0.995191	0.975931	0.969307	0.982015	1.0265	0.985431	0.961807	0.8258	0.812474	0.749607	0.927241	0.91078
79.9	-0.000177778	4.44444e-05	-0.000244444	6.66667e-05	-0.000266667	0.98211	0.980402	0.986803	0.975181	0.976971	0.97874	0.986416	1.02245	0.989009	0.96273	0.787679	0.776487	0.72346	0.907969	0.887391
80	-0.000111111	0.000111111	-0.000444444	-0.000377778	-0.000444444	0.98542	0.950684	0.989388	1.00868	0.995559	0.988059	0.98891	1.01973	0.991159	0.96985	0.781465	0.765878	0.714035	0.892913	0.879425
80.1	4.44444e-05	-4.44444e-05	-0.000333333	-0.000422222	-0.000244444	0.996244	0.988286	0.985759	0.997263	0.950101	0.991753	0.986395	1.02156	0.991773	0.984029	0.802509	0.775317	0.716415	0.885596	0.883919
80.2	-0.000288889	2.22222e-05	-6.66667e-05	-0.000355556	-0.000711111	0.999117	0.918133	0.966043	0.980617	0.986471	0.986938	0.977778	1.02356	0.988871	0.995974	0.828359	0.780699	0.718172	0.883646	0.891181
80.3	-0.000155556	0.000111111	0.000111111	-0.000266667	-0.000155556	1.00106	0.953422	0.991989	0.997366	1.01282	0.977214	0.967613	1.01892	0.982705	0.995362	0.850238	0.773939	0.717993	0.886388	0.89975
80.4	-0.000244444	8.88889e-05	-0.000133333	4.44444e-05	-0.0004	1.01019	0.977404	1.01974	0.979986	1.00015	0.970357	0.96316	1.00662	0.977873	0.982261	0.86597	0.763835	0.719059	0.891419	0.909353
80.5	0	0.0004	-0.000266667	2.22222e-05	-0.0006	0.990497	0.92748	1.01919	0.9862	0.998714	0.970906	0.966918	0.993839	0.979307	0.966452	0.861037	0.75336	0.713762	0.891199	0.909948
80.6	-0.000311111	-4.44444e-05	0.000155556	2.22222e-05	0	0.980966	0.947898	1.00483	1.00149	0.983227	0.975174	0.9728	0.988525	0.986511	0.956066	0.825029	0.738793	0.692694	0.881894	0.892825
80.7	-0.000177778	0.000422222	-0.000244444	-0.000355556	-0.0006	0.996623	0.929132	0.992709	0.993546	0.9724	0.973611	0.970279	0.989347	0.992311	0.949612	0.77712	0.727004	0.664861	0.871191	0.866958
80.8	-0.000222222	0.000133333	-0.000288889	-6.66667e-05	-0.000311111	1.01019	0.942658	1.01339	0.994501	0.956805	0.959664	0.954552	0.98682	0.988998	0.941138	0.751043	0.732497	0.652293	0.870292	0.851736
80.9	2.22222e-05	2.22222e-05	0	-6.66667e-05	-0.000622222	1.01019	0.887163	0.983118	0.98238	0.961932	0.938563	0.934161	0.976893	0.977439	0.931008	0.761127	0.757558	0.666073	0.882013	0.85808
81	-4.44444e-05	6.66667e-05	-0.000177778	0	0	0.993036	0.905268	0.990193	0.991269	0.997728	0.925235	0.925541	0.968493	0.968021	0.927291	0.796195	0.78955	0.698426	0.901054	0.883203
81.1	-8.88889e-05	0.000333333	0.000155556	-0.000244444	-0.000266667	1.01019	0.863369	0.963636	0.982659	0.985718	0.93032	0.937294	0.972113	0.969843	0.936001	0.835312	0.816014	0.734427	0.919675	0.915539
81.2	0.000244444	0.000155556	-0.000222222	0.000111111	-0.000155556	0.995721	0.896841	0.965994	0.983467	0.989285	0.949849	0.96143	0.985427	0.981094	0.953247	0.864143	0.835599	0.765269	0.931001	0.942124
81.3	0.000155556	6.66667e-05	0.000422222	-0.000311111	-0.000133333	0.992081	0.950967	0.968479	0.987126	0.987331	0.969987	0.980963	0.996531	0.992015	0.968764	0.886408	0.856195	0.792356	0.933974	0.959203
81.4	-0.000133333	0	0	-8.88889e-05	-0.000133333	0.986639	0.952525	1.0183	1.00099	0.970303	0.978779	0.984009	0.997332	0.994012	0.975099	0.91492	0.882474	0.818522	0.934751	0.973022
81.5	4.44444e-05	8.88889e-05	-6.66667e-05	-0.0002	-0.000377778	0.98798	0.924199	0.971882	0.987464	0.959853	0.97301	0.970897	0.988358	0.985047	0.971838	0.94714	0.907006	0.838302	0.938309	0.986331
81.6	2.22222e-05	2.22222e-05	-0.000288889	-4.44444e-05	-0.000333333	0.995012	0.981228	0.964791	0.991004	0.971862	0.957538	0.950712	0.974328	0.970178	0.963905	0.963122	0.917595	0.842883	0.9423	0.99201
81.7	0.000177778	6.66667e-05	-0.000244444	-0.000155556	-0.000311111	0.988478	0.866462	0.970663	0.997615	0.957827	0.937708	0.930552	0.958647	0.956461	0.95745	0.947527	0.907118	0.829419	0.941474	0.981693
81.8	4.44444e-05	0.000266667	-0.000333333	-0.000377778	-8.88889e-05	0.999247	0.934255	1.01523	1.01533	0.96955	0.911082	0.906851	0.940058	0.944364	0.953546	0.901485	0.874316	0.800946	0.933189	0.953445
81.9	-6.66667e-05	0.000222222	-2.22222e-05	-0.000244444	-0.000155556	1.00176	0.940345	0.964554	0.990452	0.96964	0.872096	0.871458	0.915566	0.927376	0.94557	0.838356	0.825716	0.764217	0.918109	0.911706
82	0.000133333	0.000222222	-2.22222e-05	-0.000266667	-0.000355556	0.99049	0.883646	0.991522	0.985962	0.979409	0.827572	0.828984	0.889741	0.903629	0.928818	0.776979	0.776871	0.729616	0.899919	0.865355
82.1	0.000133333	0.000111111	6.66667e-05	-0.000266667	-0.000577778	0.998576	0.862024	0.98812	1.00169	0.962183	0.800439	0.8022	0.877865	0.884696	0.912647	0.734758	0.743521	0.707812	0.884922	0.827114
82.2	-0.000333333	2.22222e-05	2.22222e-05	-0.000466667	-0.0002	1.00199	0.85185	0.959046	0.996297	0.966969	0.811968	0.813721	0.894086	0.887413	0.914363	0.719872	0.730984	0.703837	0.878362	0.81011
82.3	0	0.000333333	6.66667e-05	-0.000133333	-0.0006	0.995127	0.925639	0.983609	1.003	0.983944	0.860504	0.862338	0.935231	0.914482	0.938139	0.723874	0.729869	0.711121	0.878793	0.816622
82.4	-4.44444e-05	-0.000177778	0.000355556	0	-0.000488889	1.0059	0.928991	0.972926	0.982428	0.969227	0.919989	0.921127	0.979117	0.947276	0.967662	0.725492	0.723252	0.713756	0.878914	0.832682
82.5	-0.000311111	-0.000177778	-6.66667e-05	4.44444e-05	-0.000355556	0.997216	0.950991	0.996239	1.00843	1.00165	0.961648	0.960931	1.00213	0.964123	0.983721	0.714577	0.708493	0.704395	0.875045	0.844634
82.6	0.000177778	0.000111111	-8.88889e-05	0.000111111	-0.000422222	0.995683	0.887989	1.01974	1.00481	1.00956	0.976296	0.973398	0.9986	0.961975	0.982899	0.70787	0.706611	0.696557	0.872104	0.855639
82.7	-0.000155556	0.000155556	-0.000133333	-0.000244444	-0.000377778	1.00323	0.935671	1.00468	0.993029	1.0007	0.974452	0.970452	0.981715	0.953896	0.975539	0.727056	0.735147	0.707774	0.876405	0.874867
82.8	8.88889e-05	-0.000266667	8.88889e-05	-0.000222222	-2.22222e-05	1.00373	0.90253	0.987911	0.996577	0.994447	0.969396	0.966941	0.96779	0.950749	0.970815	0.767101	0.779204	0.734509	0.887526	0.898442
82.9	0.000111111	0.000444444	-2.22222e-05	0.000133333	-0.000222222	1.01019	0.903852	1.01974	0.986904	0.985861	0.963703	0.966955	0.962137	0.95175	0.968095	0.799552	0.805153	0.754931	0.899462	0.912313
83	-0.000288889	-4.44444e-05	-0.000177778	-0.000266667	-0.000288889	1.00077	0.936049	1.00531	1.00073	0.998301	0.950918	0.964222	0.959957	0.950395	0.961835	0.808088	0.801441	0.757209	0.908131	0.911648
83.1	8.88889e-05	6.66667e-05	-0.000111111	-4.44444e-05	-0.000311111	0.995578	0.894622	0.969777	0.992808	0.968456	0.928651	0.953095	0.957218	0.945302	0.951988	0.810204	0.792485	0.754669	0.915928	0.909568
83.2	0	8.88889e-05	-0.000244444	-0.000133333	-0.000488889	0.989328	0.848333	0.997305	0.987567	0.98328	0.905551	0.936014	0.954738	0.941294	0.945268	0.829986	0.803287	0.76345	0.925762	0.920172
83.3	-0.000288889	0.000222222	-2.22222e-05	0.000133333	-0.000311111	0.997783	0.932437	1.00944	0.984843	0.951804	0.892326	0.92008	0.95307	0.941098	0.946114	0.855871	0.821555	0.774168	0.931787	0.935786
83.4	-0.000288889	0.000333333	-2.22222e-05	4.44444e-05	-0.000311111	0.985513	0.916645	1.00962	1.01533	0.955819	0.892189	0.912269	0.952089	0.944398	0.952595	0.852111	0.815818	0.764346	0.924432	0.934226
83.5	-0.000333333	0.000133333	8.88889e-05	-4.44444e-05	-4.44444e-05	0.990804	0.827632	0.985624	0.991391	0.961735	0.900992	0.916056	0.953674	0.952574	0.960602	0.814561	0.785056	0.735051	0.906149	0.91132
83.6	-8.88889e-05	2.22222e-05	0.000111111	-0.000177778	-0.000577778	0.967529	0.919502	0.977001	0.98962	0.94813	0.908242	0.924306	0.95723	0.963629	0.965926	0.784514	0.76313	0.712876	0.892198	0.890595
83.7	-0.000111111	-0.000111111	-0.000177778	-0.000355556	-0.000555556	0.984113	0.956915	0.974967	0.98754	0.9458	0.903724	0.923366	0.959322	0.969829	0.966578	0.79452	0.771348	0.713015	0.892012	0.892775
83.8	-0.000177778	0.000222222	-0.000133333	-8.88889e-05	-0.000244444	1.00267	0.926229	0.990098	1.0061	1.02293	0.893945	0.914748	0.962815	0.970778	0.96781	0.827449	0.792742	0.722344	0.899151	0.910423
83.9	0.000311111	4.44444e-05	6.66667e-05	-2.22222e-05	-0.000422222	0.991476	0.800108	0.980352	0.98248	1.00936	0.900164	0.918799	0.974822	0.976598	0.977049	0.848472	0.803349	0.726818	0.904096	0.924443
84	-6.66667e-05	-0.000133333	-8.88889e-05	-0.000222222	-0.000355556	0.991629	0.925143	0.966312	0.995374	0.992427	0.928686	0.944767	0.992041	0.990012	0.991755	0.85319	0.805701	0.733836	0.90712	0.931326
84.1	-0.000244444	-8.88889e-05	-0.000244444	-0.0004	-0.000288889	0.979339	0.951274	0.96719	1.00486	0.989494	0.957638	0.973312	0.999648	0.999129	1.00138	0.859893	0.816383	0.754679	0.91275	0.939333
84.2	8.88889e-05	0.000266667	-0.000133333	-0.000266667	-2.22222e-05	0.99345	0.930879	0.960617	1.0084	0.986597	0.96362	0.98082	0.987712	0.993986	1.00113	0.874708	0.839736	0.783074	0.920087	0.949549
84.3	0.000133333	0.000244444	-0.000266667	-0.000177778	-0.000288889	0.983998	0.961707	1.01974	0.995108	0.963148	0.949651	0.968357	0.963674	0.979946	0.996054	0.887033	0.866522	0.803241	0.924859	0.954173
84.4	0.000155556	8.88889e-05	-6.66667e-05	-6.66667e-05	-0.000222222	0.985244	0.80058	0.998398	0.990476	0.979614	0.938567	0.956826	0.947267	0.970777	0.993116	0.884027	0.88197	0.805447	0.924938	0.945535
84.5	-0.000422222	0.000155556	-0.000244444	2.22222e-05	-0.000466667	0.990133	0.932862	0.995606	0.998678	0.963652	0.945043	0.960666	0.951251	0.972828	0.994335	0.858687	0.87144	0.789147	0.92038	0.921837
84.6	0.000133333	6.66667e-05	0.000222222	0.000133333	-0.000288889	0.985014	0.900594	0.967224	0.990874	0.983555	0.961166	0.973669	0.967423	0.97915	0.996232	0.819556	0.836392	0.76461	0.913892	0.893199
84.7	-6.66667e-05	0.000511111	4.44444e-05	2.22222e-05	-0.0004	0.980969	0.929439	1.01052	1.0092	0.976573	0.969911	0.979477	0.976678	0.979728	0.992932	0.792257	0.801931	0.750248	0.911982	0.879227
84.8	8.88889e-05	4.44444e-05	-0.0002	0.000177778	2.22222e-05	0.963119	0.923396	0.984501	0.992246	0.951253	0.965947	0.970603	0.971323	0.974021	0.981698	0.79379	0.791008	0.754803	0.91842	0.888636
84.9	0.000111111	0.000133333	6.66667e-05	-0.000177778	-0.000311111	1.00242	0.899862	0.979831	0.998472	0.97067	0.956223	0.953339	0.960369	0.969981	0.967524	0.811389	0.797236	0.765786	0.926757	0.907421
85	-0.0002	6.66667e-05	-0.000466667	-2.22222e-05	-0.000111111	1.00327	0.916764	0.999035	1.01393	1.00954	0.945589	0.937366	0.955025	0.973863	0.960177	0.82294	0.798594	0.766247	0.926744	0.918117
85.1	-0.000288889	0.000444444	0.000133333	-8.88889e-05	-0.0004	1.00664	0.939873	1.00175	0.995831	0.974018	0.933806	0.927935	0.957549	0.984988	0.9645	0.827309	0.79109	0.757954	0.917793	0.92147
85.2	0.000155556	-0.000177778	-4.44444e-05	-0.000244444	-0.000222222	0.993891	0.824988	0.970735	0.987599	0.989872	0.923894	0.926898	0.963442	0.997753	0.975748	0.837139	0.791975	0.757557	0.909167	0.928603
85.3	-0.000711111	6.66667e-05	4.44444e-05	-0.0002	2.22222e-05	0.99485	0.921697	1.00601	1.00051	0.992229	0.919944	0.932087	0.966389	1.00428	0.98551	0.853429	0.812163	0.773042	0.907521	0.94158
85.4	0.000155556	0.000244444	-0.000466667	-4.44444e-05	-0.000377778	1.00146	0.936851	0.999901	0.9935	0.964948	0.918045	0.935343	0.961257	0.997229	0.988735	0.865907	0.842143	0.794669	0.911034	0.952324
85.5	4.44444e-05	0.000155556	-4.44444e-05	0.000177778	-0.000288889	0.982809	0.953611	0.992666	0.980268	0.977419	0.911516	0.930271	0.9492	0.976662	0.984638	0.868609	0.864305	0.807516	0.914852	0.953188
85.6	2.22222e-05	4.44444e-05	0.000177778	-4.44444e-05	-0.000333333	0.99115	0.888272	0.965412	1.00361	0.994479	0.90326	0.922839	0.939597	0.954653	0.9767	0.860974	0.865948	0.803497	0.915714	0.941638
85.7	-0.000222222	-0.0002	4.44444e-05	-8.88889e-05	-6.66667e-05	0.971881	0.894882	0.996733	0.996244	1.02293	0.902578	0.925915	0.941613	0.946448	0.972674	0.846375	0.845694	0.783989	0.912428	0.923125
85.8	-0.000222222	-6.66667e-05	-0.000311111	-0.0002	-0.000377778	0.99092	0.918581	0.989466	0.988499	1.01277	0.911334	0.941873	0.95434	0.954753	0.977434	0.837076	0.817551	0.758802	0.907066	0.912011
85.9	-4.44444e-05	2.22222e-05	-0.000244444	-8.88889e-05	-0.000355556	0.983193	0.961471	1.00989	0.984944	0.982323	0.921963	0.959013	0.969396	0.968531	0.985328	0.843903	0.801902	0.741107	0.904316	0.918858
86	-0.000311111	0.000355556	-0.000311111	-0.000288889	-0.000311111	1.01019	0.904536	0.963175	0.993648	0.993498	0.929741	0.968162	0.981938	0.978895	0.987418	0.859406	0.807909	0.739686	0.906539	0.936794
86.1	-0.000111111	0.000244444	-6.66667e-05	-0.000222222	-0.000444444	0.996029	0.879539	0.944297	1.00775	0.977343	0.93975	0.974331	0.993633	0.988184	0.985015	0.866666	0.827947	0.753919	0.91097	0.949516
86.2	0.000177778	0.000244444	8.88889e-05	0.000133333	-0.000244444	0.984314	0.93062	0.979439	1.00098	0.979751	0.95725	0.985842	1.00417	0.999855	0.986324	0.860902	0.845778	0.773239	0.913021	0.949466
86.3	0	6.66667e-05	2.22222e-05	-6.66667e-05	-0.0002	0.982448	0.939896	0.973462	0.99024	0.952493	0.975564	0.99857	1.00604	1.00826	0.991046	0.849921	0.847258	0.782636	0.910071	0.941142
86.4	-0.000266667	-0.0002	-0.000177778	0.000111111	-0.000333333	0.997703	0.989561	0.985138	0.997867	0.954051	0.980769	0.999531	0.992135	1.00493	0.988832	0.837427	0.826933	0.772282	0.900894	0.930366
86.5	-4.44444e-05	-0.000133333	-0.0004	-6.66667e-05	-0.000422222	0.978389	0.927386	0.979619	0.991878	0.949577	0.96799	0.983915	0.966519	0.989959	0.974345	0.818197	0.790772	0.745422	0.88603	0.918165
86.6	-0.000222222	8.88889e-05	-0.000288889	-0.000111111	-0.000222222	0.993759	0.920942	1.00735	1.00303	0.968703	0.948099	0.962157	0.944534	0.973198	0.956503	0.793476	0.757084	0.719899	0.871893	0.906691
86.7	-4.44444e-05	-6.66667e-05	-4.44444e-05	-0.000311111	-0.000177778	0.981563	0.914639	1.01363	0.998324	0.990365	0.938338	0.950251	0.941149	0.966937	0.949845	0.78089	0.748294	0.716881	0.869078	0.904121
86.8	-0.000377778	0.000222222	-0.000111111	-0.000133333	-0.000177778	0.982044	0.865919	1.01974	1.00967	0.974988	0.9476	0.955707	0.958127	0.976277	0.959393	0.799	0.773629	0.742124	0.882645	0.917529
86.9	-0.000222222	8.88889e-05	2.22222e-05	-0.000444444	-0.000444444	0.978504	0.935671	1.01974	0.998634	1.00404	0.968824	0.971901	0.982106	0.993881	0.976328	0.846626	0.822797	0.782551	0.907653	0.943944
87	-0.000244444	0.000155556	6.66667e-05	-0.000133333	-0.000244444	0.981871	0.966523	1.01627	0.98754	0.974173	0.985546	0.984533	0.995892	1.00623	0.988258	0.903781	0.876668	0.821378	0.934194	0.97229
87.1	-0.000111111	-2.22222e-05	-0.000311111	-2.22222e-05	-0.000155556	0.983121	0.884779	0.993085	1.01311	1.00869	0.987373	0.984074	0.992684	1.00668	0.991184	0.949268	0.918554	0.848743	0.953204	0.992685
87.2	-0.000266667	8.88889e-05	-0.0004	-0.0002	0.000155556	0.98416	0.960409	1.00098	0.998398	1.00786	0.978809	0.973785	0.981553	1.00131	0.990589	0.973366	0.939176	0.860122	0.96027	1.00255
87.3	-0.000155556	-0.000177778	-2.22222e-05	-0.000133333	-0.000155556	0.988604	0.91242	1.00852	1.00293	1.00053	0.97238	0.966322	0.979147	1.00172	0.99411	0.976065	0.937571	0.854831	0.957952	1.00433
87.4	-6.66667e-05	0.000111111	-6.66667e-05	-4.44444e-05	-0.000377778	0.978716	0.934184	0.973472	0.986021	0.973648	0.974155	0.970223	0.993138	1.01218	1.0044	0.962356	0.919066	0.83865	0.953189	1.00034
87.5	-0.000111111	0.000177778	-0.000133333	-4.44444e-05	-0.000288889	0.968674	0.89212	0.981818	1.00008	0.984986	0.978521	0.980189	1.01477	1.02412	1.01684	0.945906	0.895906	0.824396	0.951541	0.993729
87.6	6.66667e-05	0.000355556	-4.44444e-05	-0.000244444	-0.000266667	0.984352	0.975044	0.978463	1.0022	0.975006	0.976986	0.98372	1.02954	1.02568	1.02398	0.946597	0.886255	0.825407	0.954522	0.99111
87.7	0.000266667	0.000222222	-8.88889e-05	2.22222e-05	-0.000111111	0.992413	0.953445	1.01974	0.998693	0.968105	0.966913	0.975114	1.03095	1.01536	1.02313	0.969358	0.898759	0.84328	0.959783	0.995635
87.8	8.88889e-05	-4.44444e-05	-6.66667e-05	2.22222e-05	-0.000333333	1.01019	0.904796	0.951961	0.994046	0.987123	0.951725	0.960436	1.02271	1.00321	1.01851	0.991826	0.917942	0.862496	0.962133	0.999234
87.9	-0.000111111	4.44444e-05	-2.22222e-05	-0.000266667	-0.000511111	1.01019	0.91386	1.00381	0.983587	0.998081	0.939478	0.951814	1.01367	0.999843	1.01628	0.987088	0.918817	0.863915	0.957139	0.990418
88	4.44444e-05	0.000111111	0.000177778	-0.000222222	-0.000288889	0.997246	0.90345	0.994986	0.999313	0.998805	0.939415	0.956925	1.01185	1.00704	1.01941	0.953548	0.895762	0.845052	0.945352	0.96886
88.1	-0.000133333	8.88889e-05	-8.88889e-05	6.66667e-05	-0.0004	0.980365	0.912444	0.986595	0.994194	1.00085	0.951838	0.970719	1.01755	1.01826	1.02582	0.912172	0.865765	0.8216	0.93155	0.945546
88.2	8.88889e-05	0	-0.000222222	8.88889e-05	-0.0002	0.985332	0.934373	0.97894	0.969204	0.992701	0.964312	0.978957	1.02144	1.02537	1.0297	0.882085	0.846615	0.80926	0.920324	0.930614
88.3	-0.000133333	-4.44444e-05	-0.0002	0	-0.000177778	0.996276	0.932343	0.988685	1.01516	0.975948	0.964957	0.972599	1.01357	1.0247	1.02567	0.869392	0.843141	0.811162	0.914148	0.92678
88.4	-2.22222e-05	0.000177778	-0.000355556	0	-0.0002	0.985351	0.942965	0.998847	0.989237	0.981218	0.95528	0.95643	0.994696	1.01792	1.01263	0.871291	0.850296	0.821588	0.913584	0.931267
88.5	-0.000333333	0.000133333	-6.66667e-05	-0.000444444	-0.000511111	0.98248	0.911216	0.97105	0.98431	0.952421	0.943708	0.940849	0.973964	1.0073	0.994022	0.879583	0.858419	0.832197	0.916182	0.938325
88.6	-2.22222e-05	0.0002	-0.000133333	-8.88889e-05	-0.000311111	0.991502	0.889264	1.01214	1.00104	0.974879	0.932562	0.929186	0.956756	0.99225	0.97526	0.886574	0.859758	0.835493	0.917635	0.943591
88.7	-0.000111111	-2.22222e-05	2.22222e-05	0.000311111	-0.0002	0.997052	0.973746	0.980996	0.986375	0.957673	0.919979	0.919251	0.942539	0.974129	0.960434	0.89279	0.856774	0.830865	0.916807	0.948999
88.8	0.000311111	0.000288889	-6.66667e-05	8.88889e-05	-0.000488889	0.988048	0.82376	0.974092	0.991243	0.981599	0.909259	0.912688	0.932985	0.959908	0.949356	0.899798	0.856569	0.824719	0.9165	0.957467
88.9	-0.000444444	8.88889e-05	-0.000133333	-0.000422222	-0.000311111	0.987311	0.953516	0.956675	0.982805	0.980729	0.906226	0.913006	0.932606	0.955603	0.939775	0.897988	0.855332	0.819233	0.918102	0.963018
89	-0.000466667	0	-0.000444444	-6.66667e-05	-0.000155556	0.994219	0.897526	1.00578	0.996642	0.967417	0.910612	0.918111	0.94238	0.960662	0.934064	0.875909	0.840793	0.80703	0.919276	0.954705
89.1	6.66667e-05	0.000311111	-8.88889e-05	-4.44444e-05	-0.000288889	0.978211	0.8933	0.952764	0.988012	0.974626	0.917176	0.923041	0.958825	0.971519	0.938636	0.839951	0.811935	0.782991	0.917793	0.93147
89.2	-4.44444e-05	0.000111111	-0.0004	-8.88889e-05	-0.0004	0.976581	0.988027	0.967055	0.980813	0.945792	0.92199	0.925901	0.976924	0.984765	0.953926	0.81459	0.786079	0.757214	0.915652	0.908448
89.3	-0.000133333	0.000133333	-6.66667e-05	-0.000111111	-0.000311111	0.990338	0.923491	0.958464	0.993722	0.993082	0.924019	0.92697	0.991731	0.996501	0.971522	0.82074	0.782355	0.748826	0.918077	0.904957
89.4	-0.000133333	-2.22222e-05	-0.000222222	0.000155556	-0.000555556	0.98539	0.843423	0.96983	0.991671	0.951388	0.923547	0.926715	1.00025	1.00348	0.984166	0.852696	0.799941	0.763909	0.926592	0.923903
89.5	0.000155556	0.000155556	-0.000133333	-0.000422222	-0.000488889	1.0052	0.938197	0.971	1.01154	0.959321	0.922083	0.927085	1.00349	1.00513	0.99254	0.880714	0.817134	0.785764	0.934506	0.947672
89.6	4.44444e-05	0.000111111	6.66667e-05	-0.000333333	-4.44444e-05	0.991347	0.903616	0.972621	0.992836	0.949704	0.923416	0.931337	1.00533	1.0035	1.00011	0.884813	0.816465	0.795026	0.934472	0.959922
89.7	0.0002	0.000177778	0.000266667	-2.22222e-05	-0.0002	0.972952	0.876989	0.977552	0.983926	0.956496	0.929357	0.938508	1.00595	1.00016	1.0048	0.877858	0.804349	0.792178	0.928987	0.963281
89.8	-8.88889e-05	-8.88889e-05	-0.000155556	4.44444e-05	-0.000333333	0.97955	1.01871	1.01418	0.978188	0.943021	0.931655	0.938749	0.996751	0.991641	0.998905	0.881958	0.797549	0.788768	0.926298	0.967377
89.9	-0.0002	4.44444e-05	-0.000488889	-0.000511111	-0.000622222	0.997537	0.983135	1.00742	0.983425	0.945937	0.917484	0.922083	0.969018	0.972343	0.980408	0.893069	0.798956	0.786085	0.927629	0.969594
90	0	0.000133333	0.0002	-0.000155556	-0.000266667	0.989737	0.916024	0.967607	0.996303	0.958035	0.888619	0.894484	0.929484	0.945578	0.961483	0.888091	0.799113	0.77826	0.926334	0.959814
90.1	-6.66667e-05	0	-0.000111111	-0.000222222	0.000155556	0.992686	0.896797	0.957762	0.985431	0.979244	0.864996	0.876452	0.8992	0.926256	0.957454	0.86224	0.796885	0.769569	0.919063	0.939669
90.2	-0.000177778	0.000111111	-0.000111111	0.000155556	-0.000533333	1.01019	0.972461	0.954034	1.01533	0.968341	0.864647	0.882455	0.894786	0.927498	0.969065	0.839096	0.804919	0.772906	0.911185	0.92547
90.3	0.000111111	6.66667e-05	-0.000133333	-8.88889e-05	-0.000422222	1.00239	0.91483	0.99151	0.995727	0.948418	0.887616	0.907862	0.915336	0.947541	0.984366	0.838802	0.829212	0.790697	0.909329	0.928985
90.4	-0.000222222	0.000177778	-0.000288889	-0.000355556	-0.0004	0.995832	0.842602	0.975496	0.988837	0.98475	0.918252	0.934766	0.94515	0.97102	0.993717	0.852559	0.852562	0.807394	0.912357	0.942615
90.5	-0.000155556	0.000155556	2.22222e-05	-0.0002	-0.000466667	1.00689	0.966784	0.955288	0.982419	0.96231	0.937714	0.946716	0.96604	0.982148	0.994879	0.857652	0.850577	0.805391	0.912854	0.948617
90.6	0.000444444	0.000244444	-0.000244444	0.000133333	-0.000111111	1.0065	0.974167	0.985225	0.979669	0.973847	0.940455	0.943161	0.972586	0.979241	0.990776	0.845655	0.820657	0.783941	0.906682	0.938526
90.7	-4.44444e-05	0.000222222	-0.000511111	-0.000466667	-0.000288889	0.991931	0.872039	0.959734	1.00621	0.983971	0.940437	0.940198	0.976077	0.975324	0.989299	0.829083	0.786063	0.759904	0.899021	0.920608
90.8	4.44444e-05	-0.000133333	-0.000244444	6.66667e-05	-0.000288889	0.992399	0.924602	0.978305	1.00087	0.975749	0.952813	0.95017	0.98766	0.980907	0.997384	0.827807	0.775078	0.753986	0.899998	0.911193
90.9	-0.000133333	0.0002	-0.000266667	-8.88889e-05	-0.000177778	0.999187	0.999169	0.955405	0.993228	0.957238	0.973063	0.96485	1.00269	0.991659	1.01087	0.84893	0.799515	0.775307	0.913648	0.918276
91	-0.000266667	-0.000177778	-0.0004	4.44444e-05	-0.000288889	0.991424	0.966394	0.965217	0.967677	0.945303	0.984492	0.96768	1.0094	0.998295	1.01744	0.876154	0.845537	0.812531	0.932182	0.932801
91.1	-0.000111111	-0.000111111	-0.000155556	-6.66667e-05	-0.000222222	0.988829	0.955209	0.967105	0.986352	0.939688	0.981234	0.957059	1.00613	1.00063	1.0116	0.8859	0.883227	0.84153	0.943414	0.939877
91.2	-0.000155556	0.000533333	4.44444e-05	-0.000133333	-0.000288889	0.983816	0.980625	0.994685	0.978146	0.951551	0.973418	0.94793	1.00118	1.00477	1.00099	0.877302	0.89307	0.849108	0.943683	0.93815
91.3	-4.44444e-05	6.66667e-05	0.000155556	-0.000111111	-0.000266667	0.981105	0.902719	0.969847	0.979033	0.982704	0.970897	0.951867	0.999324	1.01217	0.996038	0.875111	0.882525	0.846169	0.940652	0.941192
91.4	-0.000244444	0.000355556	-8.88889e-05	-0.000466667	-8.88889e-05	0.973634	0.995977	0.991459	0.980586	0.987322	0.970168	0.963128	0.996676	1.01762	0.997952	0.897176	0.870694	0.850077	0.942189	0.957959
91.5	-6.66667e-05	4.44444e-05	2.22222e-05	-0.000244444	-0.000377778	0.97143	1.01576	0.979592	0.991099	1.02293	0.961652	0.967402	0.990036	1.01639	1.00022	0.930475	0.864002	0.860011	0.945627	0.979075
91.6	0.000155556	0.000244444	-0.000311111	0.000177778	-0.000422222	0.960995	0.920605	0.95278	1.0001	1.01396	0.944376	0.958358	0.983717	1.00898	0.998828	0.94679	0.854848	0.859616	0.941711	0.987261
91.7	6.66667e-05	-0.000177778	-4.44444e-05	-8.88889e-05	-0.000222222	0.977165	0.975824	1.01974	0.98409	0.996385	0.926493	0.941052	0.982073	0.998933	0.99571	0.932697	0.835665	0.839497	0.927309	0.976271
91.8	-8.88889e-05	0.000111111	-0.000288889	-2.22222e-05	-0.000511111	0.98881	0.987546	1.01067	0.996244	1.02293	0.916254	0.926006	0.983136	0.990643	0.994401	0.897896	0.807995	0.808494	0.909815	0.95493
91.9	-0.000133333	0.000133333	-8.88889e-05	-2.22222e-05	-0.000422222	0.971508	0.937907	0.954352	0.99861	1.00574	0.917977	0.923758	0.98467	0.988906	0.996678	0.8639	0.784687	0.785149	0.899612	0.937537
92	-0.0002	-2.22222e-05	-0.000644444	-6.66667e-05	-0.000111111	0.979837	0.971974	0.985032	0.973296	0.979331	0.930394	0.937198	0.988146	0.994841	1.00185	0.851714	0.783978	0.783217	0.901217	0.934735
92.1	8.88889e-05	-2.22222e-05	8.88889e-05	-0.000222222	-0.000311111	1.00036	0.972023	1.01785	1.00009	0.993723	0.945738	0.957388	0.99376	1.00301	1.00767	0.869153	0.811284	0.801224	0.910069	0.947989
92.2	4.44444e-05	8.88889e-05	-4.44444e-05	-0.0004	-0.000577778	0.994993	0.983476	1.01974	0.992844	0.998367	0.956409	0.972993	0.998826	1.0076	1.013	0.8998	0.8458	0.821554	0.915695	0.967062
92.3	-0.000222222	0.000222222	-0.000111111	0.000177778	-0.000355556	0.996983	0.918437	0.983546	0.995963	0.977857	0.962816	0.9817	1.00142	1.0087	1.0177	0.914626	0.857629	0.825893	0.910989	0.977247
92.4	-6.66667e-05	0.000155556	-0.000133333	8.88889e-05	-0.000222222	1.00679	0.957767	0.974024	0.991971	0.99094	0.970138	0.987519	1.00053	1.00857	1.01951	0.903248	0.8411	0.815047	0.899639	0.973003
92.5	-0.000155556	0.0002	-0.000288889	-0.000377778	-0.000488889	1.00198	0.97078	0.990104	0.976106	0.987071	0.97867	0.990359	0.994158	1.00597	1.01436	0.883162	0.818563	0.805519	0.891293	0.960765
92.6	-0.0002	0.000266667	-4.44444e-05	0.000111111	-0.0002	0.987366	0.945071	0.983086	0.980512	0.976751	0.981146	0.983241	0.98103	0.997494	0.999774	0.87259	0.809387	0.80584	0.89039	0.947476
92.7	0.000222222	0.000133333	-0.000355556	-0.000222222	-0.000288889	0.977594	0.938857	1.01398	0.977969	0.967298	0.970046	0.960351	0.963021	0.982147	0.97549	0.868912	0.810674	0.808106	0.893653	0.93345
92.8	-0.000111111	-0.000133333	-0.000111111	-0.000222222	-0.000511111	0.974785	0.97987	1.00646	0.981458	0.991475	0.94655	0.926797	0.944415	0.963867	0.944743	0.863131	0.812152	0.804645	0.897076	0.920049
92.9	2.22222e-05	-0.000177778	-0.000288889	-0.000333333	-0.0004	0.981827	0.895311	0.976375	0.985391	0.958085	0.921536	0.897931	0.929925	0.950077	0.917965	0.857584	0.811752	0.79884	0.899812	0.914663
93	-0.000355556	0.000177778	-0.000177778	-6.66667e-05	-0.000466667	0.990838	0.914269	0.993578	0.989058	0.97067	0.907746	0.887324	0.923705	0.94692	0.909094	0.853369	0.808044	0.793559	0.900372	0.918766
93.1	-0.000444444	-0.000133333	-0.000355556	-0.000266667	-0.0006	0.977497	0.964152	0.955629	0.986944	0.967022	0.912332	0.898226	0.929193	0.955461	0.92331	0.840958	0.796648	0.784548	0.895911	0.921714
93.2	-0.0002	8.88889e-05	-0.000222222	-6.66667e-05	-0.000266667	0.975058	0.951797	0.971027	0.980911	0.953736	0.934527	0.925691	0.94745	0.971504	0.951472	0.821793	0.78506	0.774668	0.888917	0.917656
93.3	-0.0002	-0.000133333	-0.000266667	-0.000355556	-0.000266667	0.988634	0.963664	0.98484	0.972734	0.966119	0.963771	0.958441	0.971857	0.986585	0.977701	0.814951	0.790749	0.777285	0.886935	0.915697
93.4	0.000177778	2.22222e-05	-0.000288889	0	-0.000755556	0.993101	0.919777	0.987532	0.975662	0.949166	0.981435	0.979467	0.987255	0.990875	0.989781	0.826467	0.814895	0.79463	0.891835	0.922666
93.5	-8.88889e-05	0.000266667	-0.000333333	-0.000311111	-0.000333333	0.973986	0.951529	0.997138	0.999956	0.941924	0.974519	0.976812	0.982939	0.980277	0.985166	0.83789	0.837308	0.809736	0.896976	0.930174
93.6	-0.000288889	-4.44444e-05	-0.000133333	-0.000333333	-0.000266667	0.969558	0.945437	0.994328	1.0081	0.955265	0.950695	0.95678	0.966196	0.961563	0.972454	0.835955	0.8426	0.80814	0.897089	0.928278
93.7	-4.44444e-05	8.88889e-05	-0.000288889	-0.0002	-0.0002	0.969051	0.919606	0.984517	0.973769	0.954786	0.932761	0.939127	0.955019	0.947526	0.96544	0.827909	0.833002	0.792258	0.893369	0.919215
93.8	-0.000111111	-2.22222e-05	-0.000222222	-0.000266667	-0.000466667	0.98169	0.953503	0.986987	0.989561	0.929007	0.934499	0.937168	0.957647	0.946016	0.971065	0.819756	0.813925	0.770433	0.888309	0.909516
93.9	-0.0002	0.000222222	-0.000177778	-0.000422222	-0.000222222	0.972132	1.00051	0.979526	0.995668	0.947526	0.947296	0.947026	0.966247	0.955132	0.98414	0.805788	0.787205	0.748645	0.883635	0.900426
94	-0.000444444	4.44444e-05	6.66667e-05	-6.66667e-05	-0.000577778	0.961131	0.905716	0.977465	0.981	0.952206	0.954451	0.957145	0.970533	0.968663	0.995589	0.791561	0.764349	0.737909	0.884598	0.895462
94.1	-2.22222e-05	-0.000244444	-4.44444e-05	-0.000177778	-0.0004	0.972054	1.00373	0.976188	0.97646	0.948392	0.952978	0.963144	0.970865	0.982849	1.00227	0.802005	0.76677	0.752472	0.897533	0.905518
94.2	-0.000222222	0.000133333	-0.000355556	0.000177778	-0.000466667	0.983953	0.924845	1.01974	0.99379	0.949534	0.954385	0.969811	0.975332	0.996558	1.00663	0.847966	0.79978	0.790325	0.918988	0.933725
94.3	-0.000133333	0	-0.000422222	-0.000355556	-0.0006	0.953856	0.965785	1.01239	0.980334	0.925727	0.966622	0.981191	0.987435	1.00787	1.01102	0.902246	0.83851	0.826708	0.934303	0.964066
94.4	-0.000177778	8.88889e-05	-0.0002	4.44444e-05	-0.000622222	0.954031	0.989812	1.01815	0.970058	0.936746	0.983532	0.993392	1.0012	1.01415	1.01572	0.925296	0.851465	0.836777	0.932118	0.976035
94.5	-0.000266667	-8.88889e-05	0.000155556	-0.000177778	-0.000666667	0.978394	0.994539	1.01923	0.976017	0.96013	0.994228	0.998908	1.00952	1.01568	1.01954	0.902849	0.83038	0.818434	0.915672	0.964141
94.6	-0.000111111	-0.0002	-0.000644444	0.000133333	-0.000311111	0.995871	0.96442	0.961363	0.984282	0.999601	0.996212	0.995756	1.01254	1.01607	1.02035	0.851282	0.792094	0.78874	0.897068	0.93821
94.7	-0.000244444	-0.0004	-0.000488889	-0.000444444	-0.000266667	0.975507	0.954015	0.971907	0.978457	0.984786	0.99497	0.989401	1.01433	1.01758	1.01762	0.801188	0.762638	0.767371	0.886403	0.913588
94.8	-0.000422222	-0.000333333	-0.000622222	-4.44444e-05	-0.000666667	0.993881	0.945583	0.971993	0.993376	0.973527	0.994349	0.98586	1.01529	1.01846	1.01522	0.780574	0.763082	0.767703	0.888712	0.904104
94.9	-0.000377778	-0.000466667	-0.000333333	-0.000177778	-0.000666667	1.00857	0.970634	0.984234	1.00004	0.983422	0.991466	0.98473	1.01167	1.01504	1.01741	0.798747	0.797002	0.792182	0.90391	0.914994
95	-0.000555556	-8.88889e-05	-0.0002	-0.000355556	-0.0002	1.01019	1.01871	0.980274	0.981133	0.985154	0.981521	0.980028	1.00029	1.00502	1.02128	0.839549	0.845184	0.828329	0.925504	0.93753
95.1	-0.0006	-0.000422222	-0.000133333	-0.000288889	-0.000622222	1.00971	0.989947	0.961003	0.979758	0.961328	0.966486	0.9684	0.982684	0.989807	1.01809	0.874566	0.878812	0.855086	0.944037	0.95411
95.2	-0.000244444	-0.000111111	-0.000422222	-0.000355556	-0.000711111	1.00802	0.927032	0.967278	0.979994	0.968275	0.955842	0.955168	0.966601	0.975079	1.00429	0.882993	0.880884	0.85883	0.95452	0.951951
95.3	-0.000155556	-0.000266667	-0.000333333	-0.0002	-0.000377778	1.00513	0.946479	1.00786	0.984371	0.962857	0.956677	0.949694	0.962215	0.967577	0.987886	0.864587	0.857975	0.844647	0.959194	0.935056
95.4	-0.000244444	-0.000133333	-0.000355556	-0.000488889	-0.000422222	1.0045	0.937801	1.0081	0.988763	0.95263	0.966035	0.955337	0.974211	0.970636	0.98134	0.843293	0.835807	0.832494	0.963945	0.923533
95.5	-0.000444444	-4.44444e-05	-0.000488889	-0.000311111	-0.000577778	1.003	0.960911	1.00284	1.00688	0.964792	0.975745	0.966924	0.997499	0.98239	0.988558	0.850229	0.838101	0.839836	0.972883	0.935317
95.6	-0.000177778	2.22222e-05	-0.000555556	-0.000533333	-0.000688889	0.993636	0.966222	1.00735	0.996496	0.954805	0.982166	0.977464	1.02092	0.996929	1.00054	0.893043	0.865888	0.867824	0.985603	0.967333
95.7	-0.000244444	-0.000222222	-0.000355556	-0.000577778	-0.000555556	0.999344	0.97763	1.01974	0.973459	0.934295	0.987141	0.983652	1.03514	1.00728	1.00512	0.949511	0.902951	0.906084	0.999396	1.00006
95.8	-0.000222222	-0.000133333	-0.000511111	-0.000488889	-0.000511111	0.993518	0.990267	1.0103	0.981118	0.950751	0.989987	0.984219	1.03761	1.00895	0.999171	0.993341	0.937414	0.945038	1.01284	1.0188
95.9	-0.000111111	-6.66667e-05	-0.000111111	-0.000244444	-0.000866667	0.997981	0.947266	1.01809	0.999734	0.95287	0.984384	0.977527	1.03113	1.00158	0.988531	1.01601	0.968202	0.978954	1.02579	1.02466
96	-0.000488889	-0.000244444	-0.000288889	-0.000177778	-0.000355556	1.00029	0.996856	1.01252	1.0045	0.926611	0.967499	0.965141	1.01988	0.988736	0.979026	1.02469	0.996129	1.00418	1.03734	1.027
96.1	0.000133333	-8.88889e-05	-0.000355556	-0.000311111	-0.000533333	0.995848	0.893447	0.983082	0.998329	0.961936	0.948702	0.955706	1.00892	0.977294	0.972957	1.02942	1.01935	1.02008	1.04511	1.03067
96.2	-0.000177778	-4.44444e-05	-0.000377778	-0.000266667	-0.0004	0.98376	0.955109	0.965181	0.988659	0.936138	0.942684	0.958951	1.00407	0.974136	0.97177	1.03366	1.03415	1.02813	1.04588	1.03247
96.3	-0.000244444	-0.000155556	8.88889e-05	-6.66667e-05	-0.000755556	0.979198	0.980506	0.993809	0.989738	0.942514	0.953839	0.974742	1.00798	0.980163	0.976095	1.03288	1.03454	1.02785	1.03763	1.02764
96.4	-2.22222e-05	-0.000244444	-0.000266667	-0.000511111	-0.000244444	0.988402	0.971582	1.00927	0.980955	0.953552	0.972244	0.992299	1.01678	0.989476	0.983533	1.02219	1.01674	1.01774	1.02269	1.01612
96.5	-0.000311111	-0.000333333	-0.000511111	0.000111111	-0.000733333	0.995927	0.986014	0.991371	0.975174	0.964866	0.984862	1.00032	1.02192	0.995694	0.988634	1.00554	0.989174	1.00212	1.00864	1.00223
96.6	-0.000177778	0.000111111	-2.22222e-05	-0.000133333	-0.0004	0.993083	1.01871	1	0.982626	0.93763	0.986121	0.995039	1.01603	0.996738	0.985739	0.993992	0.970347	0.991729	1.00363	0.991294
96.7	-0.000133333	-0.000177778	-0.000111111	-0.0002	-0.000111111	0.993518	0.982399	1.00309	0.983691	0.939123	0.979325	0.981779	1.00082	0.994623	0.975002	0.993718	0.970945	0.992908	1.00912	0.986952
96.8	0	-6.66667e-05	-0.000155556	-0.000177778	-0.000133333	0.987395	0.981128	0.971274	0.981887	0.953883	0.973036	0.97208	0.988994	0.994097	0.965438	1.0002	0.983319	0.999963	1.0185	0.989389
96.9	-0.000311111	0.000177778	-4.44444e-05	-0.000177778	-0.000355556	0.985281	0.947755	0.994117	0.985214	0.953404	0.973495	0.974166	0.991305	0.999123	0.965849	1.00488	0.991751	1.00195	1.02382	0.995512
97	-0.000177778	-4.44444e-05	-0.0004	-0.000244444	-0.000533333	0.987651	1.01871	0.981554	1.00016	0.931605	0.977194	0.983455	1.00215	1.00762	0.973457	1.003	0.988233	0.994695	1.02226	1.00056
97.1	-0.000311111	-8.88889e-05	-0.000355556	-0.000177778	-0.0004	0.981884	1.01803	1.00472	0.99277	0.938294	0.976416	0.988789	1.00734	1.01354	0.979224	0.995332	0.976796	0.98349	1.0158	1.00064
97.2	-2.22222e-05	0.000377778	-8.88889e-05	-4.44444e-05	-0.000466667	0.981272	0.942266	1.00881	0.987757	0.978557	0.971826	0.987496	1.00348	1.01543	0.981734	0.98617	0.965186	0.974834	1.00751	0.995965
97.3	0	0.000333333	-0.000377778	-0.000377778	-0.000511111	0.986723	0.973251	0.995593	1.00554	0.981192	0.969146	0.984815	0.998241	1.01655	0.986445	0.979046	0.954457	0.968338	0.999853	0.991077
97.4	0	-2.22222e-05	-8.88889e-05	-8.88889e-05	-0.000244444	0.994209	0.990746	0.999301	0.997605	0.961254	0.965085	0.980177	0.994783	1.01669	0.994354	0.974732	0.941787	0.960516	0.994662	0.990267
97.5	8.88889e-05	-2.22222e-05	-0.000266667	-0.0006	-0.000177778	0.984511	1.0051	0.956548	0.990241	0.953146	0.949764	0.965304	0.98734	1.01106	1.00082	0.974891	0.934095	0.95529	0.993303	0.994021
97.6	-8.88889e-05	0.000177778	0.000177778	-6.66667e-05	0	0.972679	1.00974	0.949357	1.00668	0.962305	0.922598	0.93708	0.971328	0.99768	1.00366	0.982854	0.945948	0.962526	0.995717	0.999996
97.7	0	-6.66667e-05	-0.000133333	6.66667e-05	-0.000288889	0.965905	0.911079	0.967223	0.985288	0.981211	0.895671	0.90587	0.951513	0.981283	1.00551	0.996605	0.977153	0.983136	0.999221	1.00518
97.8	6.66667e-05	0	0.000133333	-0.000155556	-0.000311111	0.963436	0.939705	0.964803	0.98823	0.956463	0.882034	0.888852	0.940044	0.970101	1.00911	1.00661	1.00609	1.00373	0.999774	1.00737
97.9	-8.88889e-05	0.000444444	4.44444e-05	-8.88889e-05	-0.000244444	0.976314	0.926875	0.980851	0.988467	0.961107	0.886192	0.894797	0.945703	0.969448	1.01388	1.00571	1.01436	1.01108	0.995702	1.0067
98	0.000266667	2.22222e-05	-8.88889e-05	-0.0002	-0.000222222	0.984847	1.01514	0.997842	0.986944	0.950566	0.902984	0.915312	0.963837	0.976705	1.01673	0.997556	1.00731	1.00653	0.989664	1.00514
98.1	-6.66667e-05	0.000177778	-8.88889e-05	0.000133333	-0.000733333	0.987414	1.00107	1.00996	0.98551	0.937852	0.920229	0.932228	0.979733	0.982624	1.01456	0.991922	1.00234	1.00146	0.98604	1.00377
98.2	8.88889e-05	2.22222e-05	4.44444e-05	8.88889e-05	-0.000533333	0.984669	0.95928	1.00273	1.00683	0.944449	0.92445	0.932785	0.982563	0.979464	1.00623	0.993378	1.00581	1.00224	0.986501	1.00146
98.3	0.000311111	0.000266667	0.000111111	0.000133333	-0.000466667	0.982121	1.01871	0.961131	1.01533	0.95545	0.911365	0.918245	0.974197	0.968639	0.993153	0.997759	1.00992	1.00487	0.989002	0.997146
98.4	-0.000177778	0.000111111	-0.000133333	2.22222e-05	-0.000377778	0.969282	0.998941	0.964254	1.00979	0.959817	0.892616	0.901872	0.965506	0.959628	0.979774	1	1.008	1.00367	0.991339	0.992393
98.5	-8.88889e-05	0.000222222	4.44444e-05	-0.000222222	-0.000133333	0.989982	0.948978	1.01234	0.990687	0.955781	0.884145	0.896599	0.964302	0.959228	0.971693	1.00203	1.00445	1.00008	0.994325	0.990326
98.6	0.000177778	4.44444e-05	-0.000133333	-8.88889e-05	-0.000177778	1.01019	1.01871	0.962057	0.979956	0.949553	0.884248	0.899613	0.9659	0.961706	0.969715	1.00957	1.00773	1.00005	1.00013	0.992389
98.7	0.000222222	0.000133333	-8.88889e-05	0.000155556	-0.000266667	1.00173	1.01871	0.977161	0.973702	0.918135	0.873897	0.893836	0.958053	0.953914	0.967526	1.02273	1.01767	1.00522	1.0081	0.997296
98.8	8.88889e-05	8.88889e-05	-0.000133333	-0.000155556	-0.000377778	0.991952	0.954874	0.997584	0.988004	0.942735	0.845326	0.870795	0.93711	0.932644	0.959592	1.03447	1.02461	1.0102	1.01414	1.00274
98.9	0.000311111	4.44444e-05	0.000266667	-0.0002	-0.000466667	1.00256	0.950165	1.00417	0.999001	0.990977	0.817322	0.845149	0.915561	0.912405	0.949598	1.03844	1.0214	1.00949	1.01486	1.00679
99	0.000355556	-6.66667e-05	0.000111111	0	0.000111111	1.00147	0.922379	0.966211	1.00167	0.942145	0.811148	0.837292	0.908125	0.909751	0.946059	1.03356	1.01053	1.00364	1.01084	1.00771
99.1	0.000466667	0.000222222	6.66667e-05	-0.000155556	-0.000555556	1.0079	1.01691	1.01974	0.989916	0.985154	0.822854	0.846923	0.912841	0.922282	0.950616	1.02091	0.997646	0.996259	1.00474	1.00412
99.2	0.0002	0.000111111	8.88889e-05	0.000133333	-0.0002	1.01019	0.961834	1.01974	0.987456	0.94596	0.832607	0.855697	0.915687	0.932188	0.956308	1.00176	0.983708	0.987916	0.998212	0.996541
99.3	-0.000133333	0.000244444	0	4.44444e-05	0.000155556	1.00734	1.01871	1.01974	1.00408	0.975277	0.831411	0.85229	0.911396	0.928553	0.957214	0.978241	0.965572	0.975663	0.991971	0.987743
99.4	0.0006	0.000177778	-0.000222222	-0.000222222	-0.000377778	0.997141	0.972702	1.01974	1.00299	1.02293	0.825612	0.841544	0.905739	0.914776	0.953716	0.952099	0.940912	0.957308	0.986138	0.979892
99.5	2.22222e-05	6.66667e-05	-8.88889e-05	-8.88889e-05	-0.000866667	0.995348	1.01871	1.00881	1.00542	1.01036	0.823578	0.832095	0.901051	0.897742	0.948143	0.925711	0.912679	0.935316	0.979373	0.97262
99.6	-2.22222e-05	0.000266667	2.22222e-05	-6.66667e-05	-0.000333333	1.00003	1.01606	0.995126	1.00231	0.997064	0.828084	0.827324	0.894499	0.882089	0.94134	0.905591	0.889499	0.916574	0.970358	0.965555
99.7	0.000377778	0.000155556	-0.000333333	2.22222e-05	-0.000355556	1.01019	1.0011	1.01974	0.993503	1.02293	0.83583	0.826352	0.88707	0.871564	0.934847	0.898	0.878402	0.906619	0.960645	0.960427
99.8	0.000377778	-4.44444e-05	-0.000533333	-0.000311111	-0.000555556						0.839726	0.826541	0.883729	0.868017	0.932036	0.900253	0.877379	0.904412	0.953598	0.958447
99.9	0.000155556	0.0004	-4.44444e-05	-0.000266667	-0.000577778											0.902747	0.878459	0.904635	0.95115	0.958214

## Sheet: Supp1 - DN6 - FSC
Resolution	DN6-2PFa	DN6-2PFa		Resolution	DN6-2PFb	DN6-2PFb
1/Å	FSC	Phase Randomised		1/Å	FSC	Phase Randomised
0.001001	1	1		0.001001	1	1
0.004016	0.999999	0.999999		0.003012	0.999995	0.999992
0.008032	0.999996	0.999996		0.006024	0.999964	0.999945
0.012048	0.999992	0.999992		0.009036	0.999882	0.999851
0.016064	0.999983	0.999983		0.012048	0.999764	0.999773
0.02008	0.999941	0.999941		0.01506	0.99928	0.999426
0.024096	0.999863	0.999863		0.018072	0.997786	0.998292
0.028112	0.999897	0.999897		0.021084	0.997753	0.998009
0.032129	0.999919	0.999919		0.024096	0.997683	0.997319
0.036145	0.999861	0.999861		0.027108	0.996339	0.995607
0.040161	0.999751	0.999751		0.03012	0.993129	0.992599
0.044177	0.999384	0.999387		0.033133	0.989887	0.989352
0.048193	0.999078	0.99908		0.036145	0.986216	0.986904
0.052209	0.999368	0.999367		0.039157	0.989353	0.989948
0.056225	0.999462	0.99946		0.042169	0.989783	0.988165
0.060241	0.999185	0.999185		0.045181	0.979547	0.973724
0.064257	0.998154	0.998153		0.048193	0.972659	0.962386
0.068273	0.997362	0.997362		0.051205	0.962831	0.929814
0.072289	0.997895	0.997887		0.054217	0.974893	0.84936
0.076305	0.998534	0.998525		0.057229	0.848559	0.848441
0.080321	0.998499	0.998494		0.060241	0.814939	0.839355
0.084337	0.997781	0.997782		0.063253	0.858377	0.834518
0.088353	0.996285	0.996283		0.066265	0.877564	0.781201
0.092369	0.994278	0.994285		0.069277	0.918251	0.65069
0.096386	0.993353	0.993345		0.072289	0.94487	0.539334
0.100402	0.994184	0.994186		0.075301	0.934602	0.533955
0.104418	0.994152	0.994161		0.078313	0.913699	0.550237
0.108434	0.993724	0.993728		0.081325	0.918963	0.51974
0.11245	0.992462	0.99248		0.084337	0.948455	0.37412
0.116466	0.991911	0.991936		0.087349	0.955684	0.182042
0.120482	0.990821	0.99088		0.090361	0.914369	0.336927
0.124498	0.989388	0.989465		0.093373	0.841134	0.515581
0.128514	0.986379	0.986389		0.096386	0.753817	0.596058
0.13253	0.982613	0.982506		0.099398	0.742364	0.57538
0.136546	0.981111	0.981004		0.10241	0.85191	0.428755
0.140562	0.978357	0.978374		0.105422	0.902887	0.133344
0.144578	0.97535	0.975109		0.108434	0.872952	0.13759
0.148594	0.968794	0.968757		0.111446	0.864915	0.267545
0.15261	0.967339	0.967589		0.114458	0.868869	0.278012
0.156627	0.971282	0.971056		0.11747	0.844168	0.210254
0.160643	0.969184	0.969263		0.120482	0.845078	0.163901
0.164659	0.968007	0.968053		0.123494	0.827437	0.166089
0.168675	0.973249	0.973059		0.126506	0.817477	0.119594
0.172691	0.976472	0.976506		0.129518	0.795535	0.172611
0.176707	0.977208	0.977254		0.13253	0.674575	0.225604
0.180723	0.980572	0.980563		0.135542	0.658305	0.161546
0.184739	0.976816	0.976987		0.138554	0.694938	0.109145
0.188755	0.97587	0.975793		0.141566	0.697591	0.058933
0.192771	0.974257	0.974021		0.144578	0.69315	0.070413
0.196787	0.972736	0.972819		0.14759	0.671328	0.132769
0.200803	0.972495	0.972692		0.150602	0.705325	0.117581
0.204819	0.972816	0.972906		0.153614	0.730218	0.031263
0.208835	0.971899	0.97191		0.156627	0.728025	-0.00123
0.212851	0.97006	0.969925		0.159639	0.743506	-0.00584
0.216867	0.967757	0.967633		0.162651	0.718786	0.070483
0.220884	0.963149	0.962467		0.165663	0.666665	0.131242
0.2249	0.95465	0.951542		0.168675	0.708336	0.056834
0.228916	0.942834	0.929074		0.171687	0.750869	-0.00982
0.232932	0.929458	0.879795		0.174699	0.74969	-0.02259
0.236948	0.917403	0.819781		0.177711	0.782562	0.03044
0.240964	0.597676	0.761614		0.180723	0.819162	-0.01272
0.24498	0.670801	0.660073		0.183735	0.798265	-0.07332
0.248996	0.759469	0.476634		0.186747	0.720345	-0.01167
0.253012	0.80392	0.30272		0.189759	0.753115	-0.01054
0.257028	0.776256	0.325348		0.192771	0.800299	-0.04756
0.261044	0.727524	0.408629		0.195783	0.779364	-0.01445
0.26506	0.695269	0.407901		0.198795	0.775509	0.009053
0.269076	0.697283	0.312432		0.201807	0.784144	0.018044
0.273092	0.707146	0.188137		0.204819	0.783626	0.021361
0.277108	0.69956	0.136182		0.207831	0.77568	0.023678
0.281125	0.646156	0.193829		0.210843	0.769966	0.015329
0.285141	0.610256	0.242076		0.213855	0.7625	0.002431
0.289157	0.577157	0.229384		0.216867	0.744297	-0.00264
0.293173	0.537302	0.156309		0.21988	0.72455	-0.0087
0.297189	0.51385	0.070901		0.222892	0.699898	-0.01146
0.301205	0.459342	0.066833		0.225904	0.658992	0.007628
0.305221	0.397248	0.105632		0.228916	0.61784	0.014992
0.309237	0.333671	0.120276		0.231928	0.585986	0.010041
0.313253	0.2952	0.105781		0.23494	0.551696	-0.01278
0.317269	0.273924	0.067744		0.237952	0.52118	-0.03022
0.321285	0.241216	0.034742		0.240964	0.499799	-0.03212
0.325301	0.196043	0.026725		0.243976	0.498569	-0.03291
0.329317	0.144816	0.051521		0.246988	0.495373	-0.02154
0.333333	0.114164	0.062978		0.25	0.467006	-0.00506
0.337349	0.086027	0.050726		0.253012	0.413833	0.009075
0.341365	0.09627	0.022286		0.256024	0.380025	0.025838
0.345382	0.077419	0.020209		0.259036	0.337745	0.030983
0.349398	0.046273	0.021417		0.262048	0.33483	0.026994
0.353414	0.040194	0.020344		0.26506	0.352936	0.016646
0.35743	0.03491	0.020652		0.268072	0.337158	0.006607
0.361446	0.030869	0.010559		0.271084	0.29285	0.011939
0.365462	0.013742	0.017816		0.274096	0.27516	0.017303
0.369478	-0.00912	0.016379		0.277108	0.255926	0.025057
0.373494	-0.01801	0.019041		0.28012	0.242334	0.008048
0.37751	-0.00488	0.000662597		0.283133	0.247	-0.00539
0.381526	0.008684	-0.000517809		0.286145	0.255785	-0.01322
0.385542	0.000121437	0.017044		0.289157	0.250689	-0.0184
0.389558	0.002988	0.009274		0.292169	0.211218	-0.00561
0.393574	-0.000411713	-0.00952		0.295181	0.171497	0.006798
0.39759	-0.01396	-0.00871		0.298193	0.151716	0.012751
0.401606	0.009555	-0.0049		0.301205	0.12925	0.021224
0.405622	0.02324	-0.00284		0.304217	0.133892	0.009979
0.409639	0.014663	-0.0091		0.307229	0.124761	0.015609
0.413655	0.018707	-0.01945		0.310241	0.099117	0.019133
0.417671	0.011818	-0.01723		0.313253	0.08259	0.01214
0.421687	0.009092	-0.01164		0.316265	0.071533	0.012574
0.425703	0.010929	-0.01303		0.319277	0.075163	0.004216
0.429719	-0.00217	-0.00358		0.322289	0.075623	0.000982499
0.433735	0.004129	0.000780873		0.325301	0.046259	-0.00158
0.437751	0.005274	0.004264		0.328313	0.037444	-0.01062
0.441767	0.008503	-0.00133		0.331325	0.043842	-0.01531
0.445783	0.009336	-0.00515		0.334337	0.04423	-0.01044
0.449799	0.015269	-0.00586		0.337349	0.046332	-0.00767
0.453815	0.027314	-0.01083		0.340361	0.032306	-0.00291
0.457831	0.013234	-0.00847		0.343374	0.027141	0.002726
0.461847	-0.0011	-0.00568		0.346386	0.026013	0.003638
0.465863	0.01443	-0.00692		0.349398	0.029776	0.000314816
0.46988	0.021304	-0.00485		0.35241	0.032528	0.004675
0.473896	0.004707	0.005181		0.355422	0.026194	0.007378
0.477912	-0.00743	0.005132		0.358434	0.012699	0.005985
0.481928	-0.00437	0.004418		0.361446	-0.00895	0.014677
0.485944	-0.00374	0.004562		0.364458	-0.01845	0.016046
0.48996	-0.01603	0.008444		0.36747	-0.01491	0.014561
0.493976	-0.01802	0.001774		0.370482	-0.00879	0.018907
0.497992	-0.01747	-0.00455		0.373494	0.007291	0.016662
0.502008	-0.02212	-0.00373		0.376506	0.011285	0.008372
0.506024	-0.00866	-0.00662		0.379518	0.01038	0.000293795
0.51004	0.003604	-0.00432		0.38253	0.016617	-0.00267
0.514056	0.001538	0.003796		0.385542	0.011541	-0.0044
0.518072	0.003945	-0.00221		0.388554	0.011165	-0.00859
0.522088	0.000239445	-0.00482		0.391566	0.001075	-0.00204
0.526104	-0.0069	0.001424		0.394578	-0.00846	0.009616
0.53012	-0.01595	0.014848		0.39759	-5.35573e-05	0.013618
0.534137	-0.01755	0.018906		0.400602	0.001034	0.015619
0.538153	-0.00389	0.002269		0.403614	-0.00231	0.007693
0.542169	0.001628	-0.00143		0.406627	-0.00872	-0.00208
0.546185	0.005996	0.000561176		0.409639	-0.0022	-0.00261
0.550201	0.012799	0.002809		0.412651	0.01579	-0.00283
0.554217	0.003566	0.007077		0.415663	0.016464	-0.0013
0.558233	-0.01499	0.014273		0.418675	0.012063	-0.00412
0.562249	-0.00565	0.009977		0.421687	0.01215	-0.00618
0.566265	0.007028	0.001691		0.424699	0.016007	-0.00834
0.570281	0.002839	-0.00523		0.427711	0.011114	-0.01549
0.574297	-0.00122	-0.0046		0.430723	0.011955	-0.01679
0.578313	0.001539	-0.00711		0.433735	0.003768	-0.0097
0.582329	-0.006	-0.00442		0.436747	-0.01298	-0.00234
0.586345	-0.01351	9.66474e-05		0.439759	-0.00334	0.001375
0.590361	-0.00556	0.004088		0.442771	0.013089	-0.00108
0.594378	-0.00182	0.003954		0.445783	0.010599	-0.000182289
0.598394	0.004095	-0.00333		0.448795	0.011358	-0.00371
0.60241	-0.000280707	0.001778		0.451807	0.000141532	-0.00198
				0.454819	-0.000461148	-0.00612
				0.457831	0.002557	0.00014788
				0.460843	0.010345	0.00166
				0.463855	0.014237	-0.000611556
				0.466867	0.012622	-0.000467198
				0.46988	0.012499	0.000655787
				0.472892	0.01685	0.001592
				0.475904	0.014933	0.002143
				0.478916	0.007341	0.002677
				0.481928	0.002747	0.004627
				0.48494	-0.00912	0.005525
				0.487952	-0.01865	0.005691
				0.490964	-0.01446	0.006314
				0.493976	-0.01655	0.004758
				0.496988	-0.00733	0.002468
				0.5	-0.000817579	-0.00151
				0.503012	-0.00446	-0.00106
				0.506024	-0.0052	0.001668
				0.509036	-0.00674	0.000896695
				0.512048	-0.01361	-0.00318
				0.51506	-0.00878	-0.00486
				0.518072	-0.0101	0.002711
				0.521084	-0.00164	0.003832
				0.524096	0.014862	0.00118
				0.527108	0.013922	0.008609
				0.53012	-0.00394	0.015529
				0.533133	0.005058	0.009239
				0.536145	0.013259	0.00603
				0.539157	0.003076	0.004553
				0.542169	-0.00133	-0.00413
				0.545181	0.00524	-0.00761
				0.548193	0.008377	-0.01061
				0.551205	0.013635	-0.01151
				0.554217	0.013014	-0.00917
				0.557229	0.013253	-0.01026
				0.560241	0.018232	-0.01494
				0.563253	0.015478	-0.01425
				0.566265	0.012993	-0.00851
				0.569277	0.016115	-0.00855
				0.572289	0.008615	-0.00691
				0.575301	0.007246	-0.00883
				0.578313	-0.00434	-0.00554
				0.581325	-0.01525	0.000161141
				0.584337	-0.0117	0.002039
				0.587349	-0.00394	0.0027
				0.590361	-0.00966	0.005906
				0.593374	-0.00551	0.003869
				0.596386	-0.01045	0.002096
				0.599398	-0.01624	0.002729
				0.60241	-0.01365	0.00275

## Sheet: Supp2-AFM histogram deltaN6
8.38429
8.54762
6.93498
14.5175
9.75306
7.83063
8.86581
8.95686
8.87455
4.97234
10.1589
9.06058
15.0986
4.98512
12.1085
8.71775
5.13988
11.9473
8.88959
4.9652
13.0088
9.00887
6.74157
8.19567
8.91889
11.7244
3.44782
4.75792
6.91341
8.38486
5.75065
5.71496
9.69749
10.6278
14.0462
13.4846
8.83486
14.7842
8.89193
12.6397
12.9985
4.7709
9.01875
13.9882
8.40299
8.06615
8.42969
11.0862
12.3284
14.6622
8.51031
12.0259
8.72887
8.69957
7.48395
8.58632
15.4576
10.8762
3.92366
4.59398
8.37234
8.35709
10.7601
8.23195
9.23761
9.43223
9.36435
8.13867
10.5559
3.17308
10.8118
6.71952
5.41807
11.3185
5.83743
4.67669
10.2035
6.23493
6.03867
7.54169
5.60657
6.23318
5.62742
10.5123
6.10264
9.71663
7.59318
5.89244
10.2778
9.10709
8.1905
9.36944
5.33098
10.2735
8.84834
11.0742
5.2639
6.61994
5.81435
9.55839
9.10529
5.94771
5.322
8.96104
7.15413
10.2047
8.84064
9.34489
8.02506
4.79049
4.98495
7.92314
6.80165
8.54503
7.7305
5.95681
5.25848

## Sheet: Supp2-AFM histogram D76N
4.45119
4.92004
5.10454
4.78013
4.23155
4.20241
4.64596
4.15466
4.26262
4.53088
4.516
3.76655
5.95252
4.88688
4.94839
3.81669
4.63184
4.60985
4.15261
10.2251
4.91152
7.18959
8.18288
4.16231
7.08147
7.94106
12.5485
10.2081
4.65729
4.51983
6.79229
3.97183
6.17008
6.43104
4.27991
5.07239
4.46463
4.52032
8.70302
4.51504
4.86385
4.29972
10.4964
8.54388
4.70097
8.70944
4.73657
7.59105
11.5156
7.57821
4.40549
5.25217
8.21238
4.06861
6.41743
13.645
10.0854
8.10922
4.50983
4.20089
6.55409
9.31526
4.32385
6.57376
4.55836
4.06832
4.43505
4.93885
5.31126
8.41315
4.12284
7.18872
4.36592
4.76817
4.98896
4.24634
3.7802
11.2326
6.61021
6.96272
3.99543
4.05396
3.86916
5.34836
4.17065
4.71549
3.91507
4.86316
5.69989
8.19701
5.17364
4.51134
7.6667
4.44172
4.21015
3.75202
4.68564
4.69115
4.70471
4.55732
9.37092
4.17296
7.02508
4.22964
11.4955
12.285
9.65246
4.33218
4.81964
4.49857
4.95676
8.21067
4.34155
9.92637
10.0375
5.41843
6.31747
4.81718
6.4054
4.40081
7.65611
7.37055
5.84965
4.8655
8.96357
5.10502
5.51937
5.61766
4.27312
5.39319
9.98601
3.44281
8.80918
3.98605
7.87016
4.27562
4.72079
4.15344
3.9568
7.1562
5.00175
4.37321
4.23806
4.34727
8.30412
6.88943
10.2342
9.5868
5.39391
9.45767
4.7704
11.9057

## Sheet: Supp2-AFM histogram V27M
8.86057		Row Labels	Sum of 8.860571899
7.89269		3-4	0.0257705
4.37219		4-5	0.116404
5.18361		5-6	0.194511
9.66031		6-7	0.216829
6.31242		7-8	0.0836761
5.98357		8-9	0.128648
5.96613		9-10	0.0487605
6.52326		10-11	0.0865841
5.28527		11-12	0.047946
6.32579		12-13	0.05087
6.32163		Grand Total	1
4.89468
4.27092
5.63035
6.79354
4.57867
11.6436
3.25799
7.93987
4.07814
9.52578
4.12767
7.01204
6.38582
3.98353
9.57262
5.91135
5.06562
4.16245
5.50562
5.55493
8.72512
5.71579
6.61362
4.08124
4.46576
8.60423
8.17281
5.47479
5.31117
5.40422
5.02637
5.27941
3.53437
6.72867
5.81172
7.1787
5.85262
6.7009
9.53899
10.4749
10.3023
8.15405
6.00514
11.6986
4.16657
8.18964
4.37189
4.97869
6.19491
6.45048
4.5692
7.02197
12.5824
8.02405
6.16221
4.20698
4.29283
5.4796
3.14803
6.43307
12.374
5.66376
5.63638
5.87867
9.33087
5.70754
6.58573
6.5446
4.25795
10.9783
6.58147
6.18111
6.28691
3.54478
5.65605
5.63307
5.70172
8.90074
5.91314
12.246
5.67278
10.4897
6.405
6.57074
5.5817
3.71801
5.00365
4.69515
5.22454
6.41474
7.14517
8.04826
7.85229
5.7383
4.06837
11.7339
5.83397
7.60775
6.65525
6.17884
7.01576
7.07416
4.28669
5.9117
10.3125
4.44868
8.62653
8.28549
7.99333
6.03188
6.06418
4.74112
6.62063
10.8285
4.51777
4.31523
8.29128
8.12164
3.98555
5.79699
6.22637
12.4868
11.7568
8.39267
6.87444
10.4516
6.44296
6.3404
6.15189
10.7363
4.27278
4.29636
6.68685
8.25859
4.1842
8.86697

## Sheet: Supp3 - D76N FSC
Resolution	DN6-2PFa	DN6-2PFa
1/Å	FSC	Phase Randomised
0.001001	1	1
0.004706	0.999982	0.999982
0.009413	0.999941	0.999942
0.014119	0.999841	0.999849
0.018825	0.999536	0.999552
0.023532	0.999064	0.999083
0.028238	0.999104	0.999107
0.032944	0.998236	0.998234
0.037651	0.99865	0.998654
0.042357	0.997551	0.997626
0.047063	0.995339	0.995395
0.05177	0.995229	0.995305
0.056476	0.995421	0.995462
0.061182	0.994695	0.994676
0.065889	0.993711	0.993662
0.070595	0.994611	0.994628
0.075301	0.993586	0.993636
0.080008	0.99223	0.992294
0.084714	0.991147	0.991054
0.08942	0.989355	0.989059
0.094127	0.984233	0.983849
0.098833	0.976295	0.976244
0.103539	0.97169	0.97191
0.108245	0.979085	0.978759
0.112952	0.980488	0.980551
0.117658	0.973284	0.973515
0.122364	0.963757	0.962073
0.127071	0.949545	0.944963
0.131777	0.942995	0.937521
0.136483	0.952585	0.94232
0.14119	0.95186	0.920026
0.145896	0.928754	0.782233
0.150602	0.906163	0.427664
0.155309	0.891427	0.278251
0.160015	0.923188	0.178087
0.164721	0.926647	0.08251
0.169428	0.917133	0.083762
0.174134	0.926923	0.011702
0.17884	0.944432	-0.04843
0.183547	0.95468	-0.08224
0.188253	0.945663	-0.02528
0.192959	0.927254	0.034852
0.197666	0.92001	-0.01688
0.202372	0.914523	-0.0075
0.207078	0.910357	-0.00177
0.211785	0.904357	0.00477
0.216491	0.896522	0.036632
0.221197	0.884434	0.061765
0.225904	0.868454	0.064659
0.23061	0.85212	0.078413
0.235316	0.827776	0.079463
0.240023	0.795664	0.053009
0.244729	0.766443	0.030657
0.249435	0.747267	0.019087
0.254142	0.721117	0.008386
0.258848	0.692086	-0.00591
0.263554	0.661369	0.012896
0.268261	0.643008	0.027927
0.272967	0.625726	0.025049
0.277673	0.610699	0.014076
0.28238	0.582908	0.001203
0.287086	0.540861	-0.00457
0.291792	0.47901	0.006
0.296498	0.394216	0.016995
0.301205	0.325097	-0.00212
0.305911	0.285802	-0.01672
0.310617	0.258518	0.002219
0.315324	0.24839	-0.01168
0.32003	0.22522	-0.01162
0.324736	0.190185	-0.00321
0.329443	0.161355	-0.01975
0.334149	0.124752	-0.03775
0.338855	0.108839	-0.03413
0.343562	0.089199	-0.02703
0.348268	0.076748	-0.00753
0.352974	0.074201	-0.01367
0.357681	0.046975	-0.00696
0.362387	0.038235	0.00178
0.367093	0.036319	-0.00468
0.3718	0.049822	-0.01646
0.376506	0.065411	-0.0183
0.381212	0.021893	-0.000272601
0.385919	-0.00311	0.001703
0.390625	0.020593	-0.00152
0.395331	0.031258	-0.00984
0.400038	-0.0055	-0.00911
0.404744	-0.01212	0.001182
0.40945	-0.0044	-0.00142
0.414157	-0.00841	0.002645
0.418863	-0.01684	-0.00228
0.423569	-0.02849	0.003431
0.428276	-0.02302	0.002093
0.432982	0.017426	-0.0164
0.437688	0.036436	-0.02052
0.442395	0.022775	-0.0094
0.447101	0.013144	-0.01533
0.451807	0.006733	-0.01122
0.456514	0.000381645	0.001621
0.46122	-0.00944	0.010176
0.465926	0.01197	-0.00837
0.470633	0.024361	-0.01116
0.475339	0.006246	-0.00348
0.480045	0.017182	-0.00337
0.484752	0.031235	-0.00391
0.489458	0.018677	-0.00474
0.494164	-0.0019	-0.000643891
0.49887	-0.0186	0.007677
0.503577	-0.02742	0.004216
0.508283	-0.01573	0.010551
0.512989	0.005863	0.004484
0.517696	0.020266	-0.01179
0.522402	0.014599	-0.01316
0.527108	0.013413	-0.01301
0.531815	0.024188	-0.01279
0.536521	0.013774	-0.01361
0.541227	0.000346796	-0.01745
0.545934	0.00024755	-0.01617
0.55064	0.009461	-0.00929
0.555346	0.012223	-0.000550622
0.560053	0.002635	0.000193625
0.564759	-0.01681	0.003144
0.569465	-0.00747	-0.00115
0.574172	0.006035	0.002572
0.578878	-0.0037	0.010199
0.583584	-0.0053	0.007189
0.588291	0.002813	0.000611194
0.592997	0.014504	0.002088
0.597703	0.020322	0.002017
0.60241	0.0181	-0.000109607

## Sheet: Supp4 - V27M FSC
Resolution	V27M-4PF	V27M-4PF
1/Å	FSC	Phase Randomised
0.001001	1	1
0.003324	0.999977	0.999978
0.006649	0.99972	0.999722
0.009973	0.998726	0.998691
0.013298	0.998173	0.998084
0.016622	0.997439	0.997516
0.019947	0.997458	0.997439
0.023271	0.998115	0.998021
0.026596	0.997888	0.997744
0.02992	0.996295	0.995892
0.033245	0.995495	0.995112
0.036569	0.996396	0.996297
0.039894	0.994384	0.994407
0.043218	0.990605	0.990569
0.046543	0.988027	0.988405
0.049867	0.986394	0.987023
0.053191	0.974711	0.974779
0.056516	0.9857	0.985007
0.05984	0.986379	0.985559
0.063165	0.978384	0.978632
0.066489	0.973582	0.974795
0.069814	0.969456	0.969472
0.073138	0.973054	0.970493
0.076463	0.97156	0.971343
0.079787	0.971855	0.970871
0.083112	0.973545	0.968932
0.086436	0.975936	0.970913
0.089761	0.959578	0.950356
0.093085	0.915013	0.841623
0.09641	0.926694	0.687375
0.099734	0.881037	0.494722
0.103059	0.908598	0.302612
0.106383	0.89486	0.347957
0.109707	0.921048	0.39573
0.113032	0.933008	0.294429
0.116356	0.911453	0.18636
0.119681	0.910921	0.161078
0.123005	0.93384	0.162517
0.12633	0.92335	0.123727
0.129654	0.890627	0.090466
0.132979	0.825122	0.076116
0.136303	0.840271	0.099855
0.139628	0.865492	0.070114
0.142952	0.839328	0.07066
0.146277	0.799419	0.094362
0.149601	0.800355	0.089757
0.152926	0.815138	0.061345
0.15625	0.849865	0.011949
0.159574	0.881004	-0.0272
0.162899	0.871565	-0.04034
0.166223	0.851771	-0.01715
0.169548	0.859679	0.012279
0.172872	0.87661	-0.02337
0.176197	0.883063	-0.03681
0.179521	0.86992	-0.00307
0.182846	0.877269	-0.01153
0.18617	0.88926	-0.04864
0.189495	0.904212	-0.02789
0.192819	0.899956	0.020528
0.196144	0.910854	0.039761
0.199468	0.939459	0.066298
0.202793	0.95728	0.075375
0.206117	0.96386	0.069433
0.209441	0.966646	0.064474
0.212766	0.962177	0.049322
0.21609	0.95225	0.039102
0.219415	0.938526	0.035779
0.222739	0.91863	0.025985
0.226064	0.899632	0.020765
0.229388	0.877268	0.020991
0.232713	0.855152	-0.00414
0.236037	0.830218	-0.01618
0.239362	0.812001	-0.01179
0.242686	0.79619	-0.00839
0.246011	0.782326	-0.00151
0.249335	0.740061	0.009737
0.25266	0.715515	1.11028e-05
0.255984	0.72272	-0.0081
0.259309	0.731864	0.00183
0.262633	0.716928	-0.000619354
0.265957	0.703176	0.000824463
0.269282	0.676605	0.006729
0.272606	0.65596	-0.00040251
0.275931	0.633971	0.008014
0.279255	0.61625	0.010642
0.28258	0.603044	0.011778
0.285904	0.582221	0.012954
0.289229	0.541986	0.008107
0.292553	0.514473	0.002568
0.295878	0.473944	-0.00862
0.299202	0.438717	-0.0166
0.302527	0.418068	-0.01504
0.305851	0.410204	-0.01489
0.309176	0.360597	-0.01751
0.3125	0.336768	-0.00968
0.315824	0.354128	-0.000823088
0.319149	0.338834	0.001855
0.322473	0.304264	0.003909
0.325798	0.27034	0.00557
0.329122	0.254348	-0.00221
0.332447	0.218576	-0.00809
0.335771	0.172418	-0.000887707
0.339096	0.154716	0.008194
0.34242	0.17862	0.000801008
0.345745	0.163172	-0.00632
0.349069	0.128595	0.001918
0.352394	0.098617	0.01218
0.355718	0.05403	0.018379
0.359043	0.053826	0.01218
0.362367	0.075746	0.008762
0.365691	0.087397	-0.0056
0.369016	0.099604	-0.01243
0.37234	0.082508	-0.00776
0.375665	0.041686	-0.00369
0.378989	0.021466	-0.00157
0.382314	0.029877	-0.00349
0.385638	0.024224	0.003172
0.388963	0.018705	0.006694
0.392287	0.001032	0.001546
0.395612	0.003215	-0.00434
0.398936	0.019048	0.002331
0.402261	0.045615	-2.16944e-05
0.405585	0.03282	-0.00285
0.40891	0.024161	-0.00132
0.412234	0.001485	0.010791
0.415559	-0.00789	0.007605
0.418883	0.008402	-0.000444793
0.422207	0.003968	0.000209908
0.425532	-0.01105	-0.00439
0.428856	-0.00504	-0.00544
0.432181	0.011923	0.002597
0.435505	0.008804	0.005396
0.43883	0.012504	0.006046
0.442154	0.009467	0.006847
0.445479	-0.00425	-0.00242
0.448803	0.00361	-0.00701
0.452128	-0.01581	0.001415
0.455452	-0.01916	0.008916
0.458777	-0.000972808	0.006036
0.462101	-0.00427	0.004102
0.465426	-0.01016	0.000728549
0.46875	0.002219	-0.00516
0.472074	0.005558	-0.0022
0.475399	0.014549	0.001443
0.478723	0.007598	-0.0012
0.482048	-0.0196	-0.00148
0.485372	-0.03724	0.002751
0.488697	-0.01493	-0.00149
0.492021	0.000830135	-0.00784
0.495346	-0.01794	-0.00317
0.49867	-0.02084	0.000716008
0.501995	0.003587	-0.00513
0.505319	0.010432	-0.00406
0.508644	-0.000963803	0.00613
0.511968	0.00719	0.00511
0.515293	0.011667	0.005108
0.518617	0.011108	0.00502
0.521941	0.01799	0.003323
0.525266	0.029769	0.00301
0.52859	0.026298	0.004081
0.531915	0.000838468	0.005575

## Sheet: Supp5 - Fig AFM contour plots
Maybe 4PF
Mean X	-6.06073	-6.03036	-5.99819	-5.97534	-5.95965	-5.94892	-5.94097	-5.93362	-5.9247	-5.91209	-5.89446	-5.87112	-5.84145	-5.80483	-5.76066	-5.70838	-5.64744	-5.57807	-5.5033	-5.42677	-5.35202	-5.28253	-5.22165	-5.17264	-5.13845	-5.11822	-5.10738	-5.10135	-5.09568	-5.08605	-5.06833	-5.03855	-4.99411	-4.93757	-4.87268	-4.80306	-4.73218	-4.66333	-4.59965	-4.54396	-4.49621	-4.45333	-4.41227	-4.37012	-4.32415	-4.27182	-4.21078	-4.13968	-4.06107
Mean Y	-7.42226e-16	-0.10526	-0.209461	-0.313154	-0.416739	-0.520463	-0.624421	-0.728557	-0.832662	-0.936384	-1.03935	-1.14123	-1.24164	-1.34015	-1.43629	-1.52956	-1.61938	-1.70539	-1.78813	-1.86859	-1.94798	-2.02777	-2.10968	-2.19565	-2.28779	-2.38666	-2.49104	-2.59927	-2.70942	-2.81925	-2.9262	-3.02746	-3.12067	-3.2065	-3.28667	-3.36314	-3.43813	-3.51407	-3.59364	-3.67963	-3.77277	-3.87122	-3.97282	-4.0752	-4.17578	-4.27182	-4.36039	-4.43926	-4.51027
Min X	-6.19557	-6.15473	-6.11027	-6.07432	-6.04652	-6.0265	-6.01387	-6.00823	-6.00915	-6.01612	-6.02675	-6.03701	-6.04286	-6.04031	-6.02547	-5.99451	-5.9437	-5.87132	-5.78283	-5.68525	-5.58543	-5.49011	-5.40583	-5.3389	-5.29519	-5.27401	-5.26845	-5.27154	-5.27649	-5.27674	-5.26598	-5.23817	-5.18934	-5.12326	-5.04555	-4.96158	-4.87653	-4.7953	-4.72258	-4.66258	-4.61506	-4.5752	-4.53817	-4.49943	-4.45468	-4.39992	-4.33147	-4.24718	-4.15091
Min Y	-7.58738e-16	-0.107431	-0.213375	-0.318342	-0.422814	-0.527251	-0.632083	-0.737717	-0.844531	-0.952861	-1.06268	-1.17348	-1.28445	-1.39452	-1.50232	-1.60622	-1.70433	-1.79504	-1.87896	-1.95759	-2.03293	-2.10746	-2.1841	-2.26623	-2.35757	-2.45931	-2.5696	-2.68598	-2.80556	-2.92494	-3.04032	-3.14741	-3.24266	-3.32709	-3.40326	-3.47413	-3.543	-3.61352	-3.68968	-3.77568	-3.87249	-3.97716	-4.08619	-4.19578	-4.30183	-4.39992	-4.48537	-4.55455	-4.61006
Max X	-5.87507	-5.86185	-5.84425	-5.83529	-5.82962	-5.82423	-5.81528	-5.7991	-5.77206	-5.73077	-5.67535	-5.60902	-5.5351	-5.45689	-5.37763	-5.30051	-5.22867	-5.16452	-5.10799	-5.05842	-5.01515	-4.97753	-4.94491	-4.91663	-4.89204	-4.87027	-4.85026	-4.83095	-4.81135	-4.79045	-4.76731	-4.74102	-4.71089	-4.67709	-4.63999	-4.59995	-4.55732	-4.51244	-4.46562	-4.41718	-4.36736	-4.31636	-4.26436	-4.21153	-4.15802	-4.10397	-4.04951	-3.99481	-3.94037
Max Y	-7.19488e-16	-0.102319	-0.204086	-0.305815	-0.407647	-0.509554	-0.611211	-0.71204	-0.811211	-0.907665	-1.00072	-1.09028	-1.17652	-1.25982	-1.34079	-1.42027	-1.4993	-1.57895	-1.65969	-1.74175	-1.82536	-1.9107	-1.99787	-2.08699	-2.17808	-2.27104	-2.36563	-2.46149	-2.55824	-2.65539	-2.75241	-2.84869	-2.94369	-3.03734	-3.12971	-3.22092	-3.31109	-3.40037	-3.48893	-3.57696	-3.66465	-3.75216	-3.83965	-3.92732	-4.01535	-4.10397	-4.19339	-4.28391	-4.37622
Maybe 1 or 2 PF
Mean X	-3.59173	-3.58306	-3.5784	-3.57403	-3.56999	-3.56619	-3.56255	-3.55898	-3.55538	-3.55166	-3.54775	-3.54353	-3.53893	-3.53385	-3.52819	-3.52188	-3.5148	-3.50689	-3.49805	-3.48819	-3.47723	-3.46509	-3.45169	-3.43696	-3.42088	-3.40358	-3.3852	-3.36587	-3.34573	-3.32488	-3.30346	-3.28156	-3.2593	-3.23678	-3.21407	-3.19128	-3.16847	-3.14572	-3.12308	-3.1006	-3.07833	-3.0563	-3.03453	-3.01304	-2.99174	-2.97028	-2.94831	-2.92545	-2.90138
Mean Y	-4.39861e-16	-0.0625426	-0.12496	-0.187307	-0.249638	-0.312002	-0.374439	-0.436987	-0.499676	-0.562528	-0.625564	-0.688793	-0.752223	-0.815853	-0.879677	-0.943684	-1.00785	-1.07216	-1.13658	-1.20108	-1.26561	-1.33012	-1.39457	-1.4589	-1.52307	-1.58711	-1.65107	-1.715	-1.77895	-1.84301	-1.90725	-1.97176	-2.03664	-2.10199	-2.16792	-2.23456	-2.30203	-2.37047	-2.44002	-2.51082	-2.58303	-2.6568	-2.7323	-2.8097	-2.88909	-2.97028	-3.05306	-3.13716	-3.22231
Min X	-3.99296	-4.0136	-3.97944	-3.94689	-3.92366	-3.90892	-3.89833	-3.88643	-3.87334	-3.85975	-3.84639	-3.84322	-3.84206	-3.8433	-3.84843	-3.85666	-3.86086	-3.86038	-3.85458	-3.84287	-3.82467	-3.79944	-3.76664	-3.7258	-3.67734	-3.63113	-3.5881	-3.54757	-3.50975	-3.47844	-3.46015	-3.44527	-3.4327	-3.42181	-3.41181	-3.40235	-3.39278	-3.38283	-3.37203	-3.36006	-3.34664	-3.33148	-3.31434	-3.29496	-3.27316	-3.24875	-3.2216	-3.1916	-3.15869
Min Y	-4.88996e-16	-0.0700577	-0.138965	-0.206848	-0.274369	-0.341986	-0.409731	-0.477194	-0.544363	-0.611325	-0.678222	-0.747046	-0.816656	-0.887297	-0.959521	-1.03339	-1.10709	-1.18024	-1.25243	-1.32321	-1.39207	-1.45847	-1.52182	-1.58151	-1.63726	-1.69322	-1.75004	-1.80758	-1.86617	-1.92813	-1.99772	-2.07013	-2.14499	-2.22215	-2.3013	-2.38235	-2.465	-2.54914	-2.63452	-2.72093	-2.80816	-2.89601	-2.98424	-3.0726	-3.16085	-3.24875	-3.33607	-3.42257	-3.50808
Max X	-3.23789	-3.23547	-3.23506	-3.2346	-3.23367	-3.23121	-3.228	-3.22416	-3.21995	-3.21531	-3.21036	-3.20511	-3.19966	-3.19413	-3.18858	-3.18312	-3.17783	-3.17284	-3.16812	-3.16398	-3.16033	-3.15731	-3.15502	-3.15347	-3.15261	-3.15215	-3.15193	-3.15165	-3.15099	-3.14967	-3.14738	-3.14358	-3.1325	-3.06126	-2.99256	-2.92723	-2.8661	-2.80989	-2.75933	-2.71503	-2.67758	-2.64749	-2.62523	-2.61117	-2.6052	-2.60601	-2.61206	-2.62191	-2.63418
Max Y	-3.96527e-16	-0.0564753	-0.112971	-0.169518	-0.22612	-0.282695	-0.339277	-0.395878	-0.452535	-0.509255	-0.566074	-0.62301	-0.68011	-0.737422	-0.795002	-0.852914	-0.911229	-0.970034	-1.02938	-1.08945	-1.15026	-1.21198	-1.27471	-1.33857	-1.40363	-1.46987	-1.5373	-1.60585	-1.67541	-1.74589	-1.81714	-1.88885	-1.9574	-1.98801	-2.01851	-2.04967	-2.08234	-2.11741	-2.15582	-2.19859	-2.24675	-2.30143	-2.36377	-2.43495	-2.51582	-2.60601	-2.70486	-2.81166	-2.92556
[truncated: 312 more columns]
